# Supplementary material for: Integrated Metabolome and Transcriptome Analysis Unveils Novel Pathway Involved in the Formation of Yellow Peel in Cucumber
Source: Int J Mol Sci. 2021 Feb 2;22(3):1494. doi: 10.3390/ijms22031494 (PMC7867363; doi:10.3390/ijms22031494)
Supplement: Supplementary file 1 [file ijms-22-01494-s001.zip]

Archive with 9 entries (8 files):
- ijms-1074512-proof done sup/
- ijms-1074512-proof done sup/Figure S1. Wego map of differentially expressed genes.tif
- ijms-1074512-proof done sup/Table S1. Summary table of flavonoid metabolites.xlsx
- ijms-1074512-proof done sup/Table S2. Statistical table of DEGs in four groups of L14 and L19.xls
- ijms-1074512-proof done sup/Table S3. Enrichment results of differential gene pathway.xls
- ijms-1074512-proof done sup/Table S4. Statistical table of TFs in four groups of L14 and L19.et
- ijms-1074512-proof done sup/Table S5. TFs classification table of L14 and L19.et
- ijms-1074512-proof done sup/Table S6. The gene-specific primers.xlsx
- ijms-1074512-proof done sup/Table S7. The qPCR data collection results.xlsx
