# Supplementary material for: Integrated Metabolome and Transcriptome Analysis Unveils Novel Pathway Involved in the Formation of Yellow Peel in Cucumber
Source: Int J Mol Sci. 2021 Feb 2;22(3):1494. doi: 10.3390/ijms22031494 (PMC7867363; doi:10.3390/ijms22031494)
Supplement: Supplementary file 1 [file ijms-22-01494-s001.zip › ijms-1074512-proof done sup/Table S1. Summary table of flavonoid metabolites.xlsx]

## Sheet: Sheet2
Class	Compounds	Number
Catechin derivatives	Gallocatechin-gallocatechin, Protocatechuic acid O-glucoside, Catechin, Epigallate catechin gallate (EGCG), (+)-Gallocatechin (GC), Epicatechin gallate (ECG), Protocatechuic aldehyde, Protocatechuic acid	8
Anthocyanins	Rosinidin O-hexoside, Cyanidin O-malonyl-malonylhexoside, Peonidin, Peonidin O-malonylhexoside, Malvidin 3-O-galactoside, Malvidin 3-O-glucoside (Oenin), Pelargonidin, "Malvidin 3,5-diglucoside (Malvin)", Pelargonidin 3-O-beta-D-glucoside（Callistephin chloride), peonidin 3, 5-diglucoside, delphinidin 3, 5-diglucoside, cyanidin 3-p-hydroxybenzoylsophorside-5-glucoside, peonidin 3-feruloylsophorsid…	13
Flavone	Selgin 5-O-hexoside, Tricin 5-O-acetylglucoside, Selgin O-malonylhexoside, Tricetin O-malonylhexoside, Chrysin O-malonylhexoside, Tricin O-vanilloylhexoside, Velutin, Syringetin 5-O-hexoside, Luteolin O-sinapoylhexoside, Chrysoeriol O-sinapoylhexoside, Chrysoeriol O-hexosyl-O-rutinoside, Chrysoeriol 7-O-rutinoside, Chrysoeriol O-hexosyl-O-pentoside, Syringetin 7-O-hexoside, Apigenin 7-O-glucoside…	48
Flavonol	methylQuercetin O-hexoside, Kaempferide, Isorhamnetin O-hexoside, 5-Deoxyquercetin (Fisetin), Isorhamnetin 5-O-hexoside, Kaempferol 3-O-glucoside (Astragalin), Quercetin 5-O-malonylhexosyl-hexoside, Quercetin 7-O-malonylhexosyl-hexoside, Quercetin 7-O-rutinoside, Isorhamnetin O-acetyl-hexoside, Quercetin O-acetylhexoside, Di-O-methylquercetin, Quercetin, Kaempferol, Quercetin 3-O-rutinoside (Ruti…	29
Flavonolignan	Tricin 4'-O-(syringyl alcohol) ether 5-O-hexoside, Tricin 4'-O-(β-guaiacylglyceryl) ether O-hexoside, Tricin 4'-O-syringyl alcohol, Tricin 4'-O-β-guaiacylglycerol, Tricin 4'-O-(β-guaiacylglyceryl) ether 7-O-hexoside, Tricin 4'-O-syringic acid	6
Flavone C-glycosides	Naringenin C-hexoside, Apigenin C-glucoside, C-hexosyl-apigenin O-caffeoylhexoside, Luteolin 6-C-glucoside, C-pentosyl-chrysoeriol 7-O-feruloylhexoside, Apigenin 6-C-hexosyl-8-C-hexosyl-O-hexoside, Hesperetin C-hexosyl-O-hexosyl-O-hexoside, 8-C-hexosyl-hesperetin O-hexoside, Eriodictiol 6-C-hexoside 8-C-hexoside-O-hexoside, Chrysoeriol 6-C-hexoside 8-C-hexoside-O-hexoside, 6-C-hexosyl chrysoeriol…	37
Flavanone	Naringenin O-malonylhexoside, Eriodictyol O-malonylhexoside, Hesperetin O-hexosyl-O-hexoside, "4'-Hydroxy-5,7-dimethoxyflavanone", Naringenin 7-O-neohesperidoside (Naringin), Naringenin, Phloretin, Eriodictyol, Hesperetin 5-O-glucoside, 7-O-Methyleriodictyol, Hesperetin, Naringenin chalcone, Homoeriodictyol, Isosakuranetin (4'-Methylnaringenin), Xanthohumol	15
Isoflavone	Formononetin (4'-O-methyldaidzein), Genistein 7-O-Glucoside (Genistin), Calycosin, Glycitein, 6-Hydroxydaidzein, Sissotrin, Rotenone, Formononetin 7-O-glucoside (Ononin)	8
Alkaloids	Isohemiphloin	1
