# Supplementary material for: Integrated Metabolome and Transcriptome Analysis Unveils Novel Pathway Involved in the Formation of Yellow Peel in Cucumber
Source: Int J Mol Sci. 2021 Feb 2;22(3):1494. doi: 10.3390/ijms22031494 (PMC7867363; doi:10.3390/ijms22031494)
Supplement: Supplementary file 1 [file ijms-22-01494-s001.zip › ijms-1074512-proof done sup/Table S2. Statistical table of DEGs in four groups of L14 and L19.xls]

## Sheet: OL14-VS-OL19
GeneID	Means-OL14	Means-OL19	log2FC(OL19/OL14)	Up-Down-Regulation(OL19/OL14)	KEGG-ID	GO-BP	GO-CC	GO-MF
Csa1G060760.1	0.367552	22.571	5.94038	Up	--	--	--	--
Csa4G015810.1	5.83625	21.9672	1.91224	Up	mtr:MTR_7g022050	GO:0006468 protein phosphorylation	GO:0005524 ATP binding | GO:0004674 protein serine/threonine kinase activity	GO:0016021 integral component of membrane
Csa3G121700.1	20.0224	47.7634	1.25429	Up	--	--	--	GO:0016021 integral component of membrane
Csa6G042490.1	72.288	14.0079	-2.36752	Down	csv:101205576	--	--	--
Csa4G470690.1	14.04	4.41571	-1.66882	Down	adu:107473221	--	--	GO:0016021 integral component of membrane
Csa5G571460.1	42.2018	13.9527	-1.59676	Down	csv:101212988	--	--	--
Csa3G853160.1	45.0608	6.15552	-2.87192	Down	csv:101212735	GO:0055114 oxidation-reduction process	GO:0020037 heme binding | GO:0016705 oxidoreductase activity, acting on paired donors, with incorporation or reduction of molecular oxygen | GO:0004497 monooxygenase activity | GO:0005506 iron ion binding	GO:0016021 integral component of membrane
Csa2G023900.1	1.16569	12.4862	3.22828	Up	csv:101207163	GO:0055114 oxidation-reduction process	GO:0046872 metal ion binding | GO:0016702 oxidoreductase activity, acting on single donors with incorporation of molecular oxygen, incorporation of two atoms of oxygen	--
Csa3G060980.1	134.127	59.5855	-1.17057	Down	csv:101218641	GO:0015979 photosynthesis	GO:0016168 chlorophyll binding	GO:0009522 photosystem I
Csa2G069700.1	5.10307	20.6016	2.01332	Up	csv:101205537	GO:0055114 oxidation-reduction process	GO:0020037 heme binding | GO:0016705 oxidoreductase activity, acting on paired donors, with incorporation or reduction of molecular oxygen | GO:0005506 iron ion binding	GO:0016021 integral component of membrane
Csa7G259360.1	5.02928	23.7262	2.23806	Up	bvg:104885038	--	--	--
Csa6G410090.1	5.00713	0.156489	-4.99985	Down	--	--	--	--
Csa6G013940.1	26.519	1.17116	-4.50102	Down	csv:101218447	--	--	--
Csa6G149400.1	19.0276	4.68685	-2.0214	Down	csv:101215127	GO:0006508 proteolysis	GO:0008236 serine-type peptidase activity	--
Csa7G038700.1	22.2503	58.6343	1.39792	Up	--	--	--	GO:0016021 integral component of membrane
Csa7G069700.1	7.73821	28.8919	1.90059	Up	--	--	--	--
Csa4G011720.1	21.8708	68.0588	1.63778	Up	--	--	--	--
Csa6G116670.1	13.1907	2.42471	-2.44364	Down	--	--	--	--
Csa5G168900.1	16.3236	3.59717	-2.18203	Down	cmo:103483051	GO:0006468 protein phosphorylation	GO:0004672 protein kinase activity | GO:0005524 ATP binding	GO:0016021 integral component of membrane
Csa6G139770.1	20.9382	3.24392	-2.69033	Down	nnu:104605302	GO:0006355 regulation of transcription, DNA-templated	GO:0043565 sequence-specific DNA binding | GO:0003700 transcription factor activity, sequence-specific DNA binding	--
MSTRG.12737	9.01853	1.90931	-2.23984	Down
Csa5G139900.1	41.1309	19.2043	-1.0988	Down	--	--	--	--
Csa7G073410.1	2.88059	10.9811	1.93059	Up	--	--	--	--
Csa5G623640.1	64.3827	2023.67	4.97416	Up	--	--	--	--
Csa7G431320.1	1.25364	7.99353	2.67271	Up	aip:107606484	--	--	--
MSTRG.10920	8.08467	42.9055	2.4079	Up
Csa6G110840.1	2.07171	25.4039	3.61615	Up	cmo:103491954	GO:0008152 metabolic process	GO:0016787 hydrolase activity	--
Csa2G005880.1	3.88792	11.6822	1.58725	Up	--	--	--	--
Csa3G405520.1	37.1567	104.34	1.4896	Up	--	--	--	--
Csa6G523420.1	16.3682	33.9818	1.05387	Up	--	--	--	--
Csa5G636550.1	0.343627	7.16487	3.81154	Up	csv:101214423	--	--	--
Csa5G155500.1	6.30714	16.9117	1.42297	Up	ota:Ot05g02230	GO:0006508 proteolysis	GO:0004252 serine-type endopeptidase activity	GO:0016021 integral component of membrane
Csa6G497310.1	7.53988	0.276746	-4.76791	Down	csv:101222240	GO:0006563 L-serine metabolic process | GO:0035999 tetrahydrofolate interconversion | GO:0032259 methylation | GO:0006544 glycine metabolic process	GO:0030170 pyridoxal phosphate binding | GO:0008168 methyltransferase activity | GO:0004372 glycine hydroxymethyltransferase activity	--
Csa2G023910.1	2.12933	39.0386	3.98661	Up	csv:101207163	GO:0031408 oxylipin biosynthetic process | GO:0055114 oxidation-reduction process	GO:0046872 metal ion binding | GO:0016702 oxidoreductase activity, acting on single donors with incorporation of molecular oxygen, incorporation of two atoms of oxygen	--
Csa2G258780.1	14.8006	38.6165	1.38356	Up	csv:101213126	GO:0009733 response to auxin	--	--
Csa5G608370.1	13.0959	31.2625	1.25532	Up	cam:101511993	--	--	--
MSTRG.12564	0.0546785	5.89388	4.73485	Up
Csa5G169060.1	0.682725	7.71225	3.49778	Up	csv:101214975	GO:0006468 protein phosphorylation	GO:0004672 protein kinase activity | GO:0005524 ATP binding	--
CsaUNG031640.1	17.6357	77.8472	2.14215	Up	csv:101206328	--	--	--
Csa3G837560.1	13.9105	1.53577	-3.17914	Down	--	--	--	--
Csa5G604260.1	10.3805	1.1276	-3.20255	Down	csv:101215160	--	--	--
Csa5G151500.1	1760.71	760.595	-1.21096	Down	--	--	--	--
Csa7G009070.1	2.69441	14.5876	2.4367	Up	sot:102578366	GO:0009733 response to auxin	--	--
Csa3G854250.1	58.829	15.0606	-1.96575	Down	csv:101212011	--	GO:0005509 calcium ion binding	--
Csa7G431440.1	11.0753	1.86457	-2.57043	Down	csv:101214857	--	--	--
Csa2G371610.2	20.1163	98.6513	2.29397	Up	csv:101203029	GO:0055085 transmembrane transport | GO:0006412 translation | GO:0006839 mitochondrial transport | GO:0010200 response to chitin | GO:0006835 dicarboxylic acid transport | GO:0015992 proton transport	GO:0003735 structural constituent of ribosome | GO:0017077 oxidative phosphorylation uncoupler activity | GO:0005310 dicarboxylic acid transmembrane transporter activity	GO:0016021 integral component of membrane | GO:0031966 mitochondrial membrane
MSTRG.15324	58.0964	10.9453	-2.40814	Down
Csa5G585390.1	35.683	13.0698	-1.449	Down	smo:SELMODRAFT_429199	--	--	--
MSTRG.3390	4.53149	29.0735	2.68165	Up
Csa1G690240.1	10.2963	26.4045	1.35867	Up	csv:101212477	GO:0009734 auxin-activated signaling pathway | GO:0006355 regulation of transcription, DNA-templated	--	GO:0005634 nucleus
Csa2G147920.1	59.0491	172.655	1.54791	Up	gra:105767608	GO:0008152 metabolic process	GO:0016747 transferase activity, transferring acyl groups other than amino-acyl groups	--
Csa1G070620.1	7.91185	35.9367	2.18337	Up	mdm:103446649	GO:0048544 recognition of pollen | GO:0006468 protein phosphorylation	GO:0004674 protein serine/threonine kinase activity	GO:0016021 integral component of membrane
Csa5G070680.1	55.1662	3.11847	-4.14487	Down	sot:102578766	GO:0055114 oxidation-reduction process	GO:0016491 oxidoreductase activity	--
Csa5G207940.1	224.874	517.095	1.20131	Up	--	--	--	--
Csa6G445070.1	2.83725	12.0743	2.08938	Up	pmum:103342126	GO:0006468 protein phosphorylation	GO:0004672 protein kinase activity | GO:0005524 ATP binding	--
Csa6G315640.1	53.8014	17.9505	-1.58362	Down	adu:107475582	GO:0006470 protein dephosphorylation	GO:0004722 protein serine/threonine phosphatase activity	--
Csa7G428160.1	45.0792	100.073	1.15052	Up	csv:101206590	--	--	--
Csa3G735030.1	26.8195	6.39423	-2.06844	Down	csv:101208543	GO:0006887 exocytosis	--	GO:0000145 exocyst
Csa2G007990.1	5.9694	22.5586	1.91802	Up	sind:105162129	--	GO:0005509 calcium ion binding	GO:0016021 integral component of membrane
Csa4G008770.1	43.2947	92.5822	1.09655	Up	csv:101203846	GO:0009800 cinnamic acid biosynthetic process | GO:0006559 L-phenylalanine catabolic process	GO:0045548 phenylalanine ammonia-lyase activity	GO:0005737 cytoplasm
Csa1G168920.1	138.028	361.729	1.38995	Up	csv:101210423	GO:0017148 negative regulation of translation | GO:0090503 RNA phosphodiester bond hydrolysis, exonucleolytic | GO:0043928 exonucleolytic nuclear-transcribed mRNA catabolic process involved in deadenylation-dependent decay	GO:0003676 nucleic acid binding | GO:0016740 transferase activity | GO:0004535 poly(A)-specific ribonuclease activity	GO:0000932 cytoplasmic mRNA processing body | GO:0030015 CCR4-NOT core complex | GO:0005634 nucleus
Csa5G021320.1	78.9256	201.542	1.35251	Up	aly:ARALYDRAFT_312479	GO:0035335 peptidyl-tyrosine dephosphorylation	GO:0004725 protein tyrosine phosphatase activity	--
Csa7G237830.1	11.6257	2.18642	-2.41067	Down	bna:106383523	--	--	--
Csa3G878890.1	12.4726	3.58131	-1.80021	Down	--	--	--	--
Csa4G638340.1	81.832	34.4845	-1.24672	Down	cmo:103493499	GO:0015995 chlorophyll biosynthetic process | GO:0015979 photosynthesis | GO:0055114 oxidation-reduction process	GO:0016630 protochlorophyllide reductase activity	GO:0009507 chloroplast
Csa6G117780.1	18.6776	51.0849	1.45159	Up	--	--	--	--
Csa2G030090.1	155.886	435.932	1.48361	Up	--	--	--	--
Csa3G730940.1	21.5754	8.89704	-1.27799	Down	csv:101207571	--	--	--
Csa6G518040.1	184.86	402.448	1.12237	Up	csv:101222924	GO:0006355 regulation of transcription, DNA-templated	GO:0003700 transcription factor activity, sequence-specific DNA binding | GO:0003677 DNA binding	GO:0005634 nucleus
Csa3G779020.1	12.7364	63.209	2.31117	Up	--	--	--	GO:0016021 integral component of membrane
Csa4G290740.1	14.704	49.175	1.74172	Up	bvg:104889727	--	--	--
Csa5G153020.1	20.8131	130.102	2.64408	Up	csv:101217440	GO:0006810 transport	GO:0005215 transporter activity	GO:0016021 integral component of membrane
Csa4G297480.1	1.23601	11.5704	3.22668	Up	--	--	--	--
MSTRG.6603	54.2992	12.5188	-2.11684	Down
Csa3G730800.1	31.4998	72.5773	1.20418	Up	cmo:103486251	GO:0006355 regulation of transcription, DNA-templated	GO:0043565 sequence-specific DNA binding | GO:0003700 transcription factor activity, sequence-specific DNA binding	--
Csa7G072740.1	15.0862	0.799094	-4.23872	Down	cit:102630581	--	--	--
Csa3G126810.1	18.0188	3.6639	-2.29805	Down	csv:101217552	GO:0042545 cell wall modification | GO:0043086 negative regulation of catalytic activity | GO:0045490 pectin catabolic process	GO:0030599 pectinesterase activity | GO:0045330 aspartyl esterase activity | GO:0004857 enzyme inhibitor activity	GO:0005618 cell wall | GO:0016021 integral component of membrane | GO:0005576 extracellular region
Csa5G076690.1	12.22	0.524977	-4.54084	Down	csv:101203150	GO:0055114 oxidation-reduction process	GO:0020037 heme binding | GO:0016705 oxidoreductase activity, acting on paired donors, with incorporation or reduction of molecular oxygen | GO:0004497 monooxygenase activity | GO:0005506 iron ion binding	--
Csa2G023920.1	1.64359	19.9198	3.59928	Up	csv:101207163	GO:0031408 oxylipin biosynthetic process | GO:0055114 oxidation-reduction process	GO:0046872 metal ion binding | GO:0016702 oxidoreductase activity, acting on single donors with incorporation of molecular oxygen, incorporation of two atoms of oxygen	--
Csa3G732400.1	24.9485	198.079	2.98905	Up	csv:101214865	GO:0016311 dephosphorylation | GO:0010143 cutin biosynthetic process	GO:0016791 phosphatase activity | GO:0090447 glycerol-3-phosphate 2-O-acyltransferase activity	GO:0016021 integral component of membrane
Csa7G449420.1	25.5782	85.9273	1.7482	Up	csv:101204952	--	--	--
MSTRG.13823	10.9254	24.3705	1.15744	Up
Csa1G168350.1	334.468	142.203	-1.23392	Down	csv:101209111	--	--	GO:0016021 integral component of membrane
Csa1G257310.1	8.29602	18.8648	1.18521	Up	--	--	--	--
Csa4G297420.1	5.23768	13.8365	1.40148	Up	--	--	GO:0046872 metal ion binding	--
Csa6G505810.1	23.2353	9.5551	-1.28197	Down	cmo:103485116	GO:0009733 response to auxin	--	--
Csa6G490090.1	12.7538	116.183	3.1874	Up	csv:101220989	--	--	--
MSTRG.17068	8.13892	38.2476	2.23246	Up
Csa1G165740.2	6.19805	21.5355	1.79683	Up	--	--	--	--
MSTRG.8910	62.7639	229.841	1.87263	Up
Csa3G027730.1	3.93757	11.6915	1.57009	Up	csv:101213703	--	--	--
Csa2G404910.1	13.1042	4.24272	-1.62696	Down	thj:104818096	GO:0006468 protein phosphorylation	GO:0004672 protein kinase activity | GO:0005524 ATP binding	GO:0016021 integral component of membrane
Csa2G000750.1	6.62072	17.7976	1.42662	Up	sbi:SORBI_06g024940	--	--	GO:0009505 plant-type cell wall
Csa7G446810.1	13.8671	29.338	1.06387	Up	--	--	--	--
Csa2G356090.1	0.450047	8.94712	4.31328	Up	--	--	--	--
Csa3G845500.1	65.9415	149.319	1.17913	Up	csv:101209614	GO:0098869 cellular oxidant detoxification | GO:0055114 oxidation-reduction process	GO:0016174 NAD(P)H oxidase activity | GO:0004601 peroxidase activity | GO:0005509 calcium ion binding	GO:0016021 integral component of membrane
Csa6G141350.1	1.05446	8.66921	3.03939	Up	--	--	--	--
Csa7G387170.1	31.0002	11.9377	-1.37676	Down	mdm:103444978	--	--	--
Csa4G000830.1	778.977	163.257	-2.25443	Down	--	--	--	--
Csa3G710810.1	5.59528	20.2676	1.8569	Up	--	--	GO:0009055 electron carrier activity	GO:0046658 anchored component of plasma membrane | GO:0016021 integral component of membrane
Csa7G032240.1	5.34601	28.9446	2.43676	Up	--	--	--	--
Csa2G083750.1	74.9734	153.903	1.03757	Up	csv:101217109	GO:0006633 fatty acid biosynthetic process | GO:0055114 oxidation-reduction process	GO:0045300 acyl-[acyl-carrier-protein] desaturase activity	GO:0009507 chloroplast
Csa2G172510.1	35.0704	16.0601	-1.12677	Down	csv:101207524	GO:0006810 transport	GO:0005215 transporter activity	GO:0016021 integral component of membrane
Csa7G322080.1	155.33	322.147	1.05238	Up	--	--	--	--
MSTRG.17115	83.0673	29.2288	-1.50689	Down
Csa6G421630.1	403.129	42.2371	-3.25466	Down	csv:101209525	GO:0009693 ethylene biosynthetic process | GO:0009835 fruit ripening | GO:0055114 oxidation-reduction process	GO:0046872 metal ion binding | GO:0031418 L-ascorbic acid binding | GO:0009815 1-aminocyclopropane-1-carboxylate oxidase activity	--
Csa2G011420.1	17.3252	53.6493	1.63069	Up	csv:101223028	GO:0009734 auxin-activated signaling pathway | GO:0006355 regulation of transcription, DNA-templated	--	GO:0005634 nucleus
Csa7G390070.1	1.38011	7.28427	2.4	Up	--	--	--	--
MSTRG.9798	15.1558	4.32931	-1.80766	Down
Csa3G144190.1	5.40754	15.7656	1.54374	Up	vra:106769786	GO:0007186 G-protein coupled receptor signaling pathway	GO:0004871 signal transducer activity	GO:0005834 heterotrimeric G-protein complex
Csa1G479630.1	156.315	344.424	1.13973	Up	csv:101202796	GO:0000165 MAPK cascade	GO:0004707 MAP kinase activity | GO:0005524 ATP binding	GO:0005622 intracellular
MSTRG.11346	11.939	34.0548	1.51217	Up
Csa3G099780.1	99.3561	6.69149	-3.89221	Down	--	--	--	GO:0005576 extracellular region
Csa4G279890.1	9.08111	2.35119	-1.94948	Down	--	GO:0044237 cellular metabolic process	--	--
Csa1G690370.1	11.9056	32.7211	1.45858	Up	--	--	--	--
Csa3G710870.1	93.668	365.5	1.96424	Up	fve:101291408	GO:0006355 regulation of transcription, DNA-templated	GO:0043565 sequence-specific DNA binding | GO:0003700 transcription factor activity, sequence-specific DNA binding	--
Csa3G133180.1	17.2581	36.6164	1.08522	Up	csv:101218188	GO:0045490 pectin catabolic process	GO:0046872 metal ion binding | GO:0030570 pectate lyase activity	--
Csa4G056600.1	74.6874	180.566	1.27359	Up	csv:101212508	GO:0055114 oxidation-reduction process	GO:0020037 heme binding | GO:0016705 oxidoreductase activity, acting on paired donors, with incorporation or reduction of molecular oxygen | GO:0004497 monooxygenase activity | GO:0005506 iron ion binding	GO:0016021 integral component of membrane
Csa7G420790.1	17.5189	7.1773	-1.2874	Down	csl:COCSUDRAFT_54313	--	--	--
Csa2G252020.1	224.206	69.4647	-1.69048	Down	csv:101204323	GO:0006096 glycolytic process	GO:0004332 fructose-bisphosphate aldolase activity	--
MSTRG.14778	535.625	1346.16	1.32955	Up
Csa2G406110.1	8.58787	23.0463	1.42416	Up	--	--	--	--
MSTRG.10507	5.47614	16.1347	1.55893	Up
Csa7G046640.1	41.9089	89.1082	1.0883	Up	--	--	--	--
Csa1G588530.1	4.44399	29.3191	2.72191	Up	aip:107643034	GO:0006468 protein phosphorylation	GO:0004672 protein kinase activity | GO:0005524 ATP binding	GO:0016021 integral component of membrane
Csa4G665100.1	5.9175	22.9643	1.95634	Up	sly:101262780	GO:0006468 protein phosphorylation	GO:0004672 protein kinase activity | GO:0005524 ATP binding	--
Csa4G641590.1	25.3283	2.47545	-3.35499	Down	csv:101219005	GO:0006355 regulation of transcription, DNA-templated	GO:0003700 transcription factor activity, sequence-specific DNA binding | GO:0003677 DNA binding	GO:0005634 nucleus
Csa3G710870.2	48.3397	123.098	1.34853	Up	sly:101256276	GO:0006355 regulation of transcription, DNA-templated	GO:0043565 sequence-specific DNA binding | GO:0003700 transcription factor activity, sequence-specific DNA binding	--
Csa6G497350.1	237.491	566.789	1.25494	Up	csv:101222715	GO:0055114 oxidation-reduction process	GO:0008270 zinc ion binding | GO:0016491 oxidoreductase activity	--
Csa1G002110.1	5.39056	30.9462	2.52126	Up	cmo:103502330	--	GO:0005509 calcium ion binding	--
Csa3G405510.1	14.0477	56.9272	2.01878	Up	pop:POPTR_0005s14540g	GO:0006355 regulation of transcription, DNA-templated	--	--
Csa2G348230.1	12.7784	29.7257	1.218	Up	smo:SELMODRAFT_440226	--	--	--
Csa2G258790.1	4.20833	12.6891	1.59227	Up	cmo:103497283	GO:0009733 response to auxin	--	--
Csa4G000030.1	14.1994	30.387	1.09763	Up	sbi:SORBI_06g024940	--	--	--
Csa6G445150.2	5.44115	14.049	1.36848	Up	csv:101215604	GO:0006810 transport	GO:0005215 transporter activity	GO:0016021 integral component of membrane
Csa5G160240.1	11.158	26.7156	1.2596	Up	csv:101215470	GO:0005975 carbohydrate metabolic process	GO:0003824 catalytic activity	--
Csa5G097460.1	1.25114	7.96232	2.66994	Up	--	--	GO:0005525 GTP binding	--
Csa1G532300.1	78.7715	200.501	1.34787	Up	lja:Lj2g3v2292680.1	GO:0006470 protein dephosphorylation	GO:0046872 metal ion binding | GO:0004722 protein serine/threonine phosphatase activity	--
Csa2G006190.1	3.95398	13.402	1.76107	Up	csv:101221760	GO:0008152 metabolic process	GO:0008375 acetylglucosaminyltransferase activity	GO:0016021 integral component of membrane
Csa3G176240.1	154.636	50.7102	-1.60852	Down	cit:102628891	GO:0043086 negative regulation of catalytic activity	GO:0004857 enzyme inhibitor activity	--
Csa4G141240.1	0	221.683	8.79236	Up	--	--	--	--
Csa4G658620.1	23.3062	86.7193	1.89564	Up	csv:101203163	GO:0006869 lipid transport | GO:0007165 signal transduction	GO:0005319 lipid transporter activity | GO:0008158 hedgehog receptor activity	GO:0016021 integral component of membrane
Csa7G047420.1	8.2685	31.3144	1.92113	Up	csv:101205324	GO:0019953 sexual reproduction	--	GO:0005576 extracellular region | GO:0016021 integral component of membrane
Csa1G654910.1	17.7559	48.0409	1.43596	Up	csv:101209433	GO:0006508 proteolysis	GO:0004185 serine-type carboxypeptidase activity	--
Csa1G045890.1	6.05788	51.7697	3.09522	Up	mdm:103411342	--	--	--
MSTRG.4020	4.47689	55.5072	3.63211	Up
Csa1G537370.1	19.1981	42.3252	1.14055	Up	gmx:100800041	--	GO:0051087 chaperone binding	--
Csa3G825070.1	8.84345	1.86466	-2.12218	Down	--	--	--	--
Csa4G651930.1	1.56148	8.70713	2.47929	Up	csv:101213538	GO:0008152 metabolic process	GO:0003824 catalytic activity	--
Csa2G382660.1	7.58673	0.192354	-5.30164	Down	vra:106764762	GO:0006355 regulation of transcription, DNA-templated	GO:0043565 sequence-specific DNA binding | GO:0003700 transcription factor activity, sequence-specific DNA binding	GO:0005615 extracellular space
Csa1G710160.1	17.7249	136.927	2.94956	Up	--	--	--	--
Csa4G293330.1	15.0936	49.7728	1.72142	Up	--	--	GO:0046872 metal ion binding	--
Csa3G002780.1	27.3029	9.52031	-1.51997	Down	csv:101216095	GO:0055114 oxidation-reduction process	GO:0004324 ferredoxin-NADP+ reductase activity	--
Csa2G356620.1	43.0889	148.204	1.7822	Up	--	--	--	--
Csa3G733290.1	15.1886	1.01735	-3.9001	Down	tcc:TCM_021825	--	--	--
Csa4G056800.1	26.6913	12.0092	-1.15223	Down	cmo:103493054	GO:0008152 metabolic process	GO:0030170 pyridoxal phosphate binding | GO:0008483 transaminase activity	GO:0016021 integral component of membrane
Csa3G319280.1	50.1062	165.101	1.72029	Up	csv:101218237	--	GO:0005509 calcium ion binding	--
Csa6G057170.1	168.32	35.114	-2.26108	Down	csv:101204705	--	--	--
Csa5G576690.1	20.1599	63.2161	1.6488	Up	--	--	--	--
Csa5G600380.1	37.4002	95.7341	1.35599	Up	gmx:100305402	--	--	--
Csa3G180260.1	10.6309	44.8849	2.07797	Up	csv:101220749	GO:0006355 regulation of transcription, DNA-templated	GO:0003700 transcription factor activity, sequence-specific DNA binding | GO:0003677 DNA binding	GO:0005634 nucleus
Csa3G004510.1	1837.49	4416.29	1.2651	Up	csv:101212578	--	GO:0000062 fatty-acyl-CoA binding	--
Csa6G520340.1	16.5379	37.6259	1.18595	Up	csv:101219297	GO:0006810 transport	GO:0005215 transporter activity	GO:0016021 integral component of membrane
Csa7G049230.1	123.122	276.574	1.16758	Up	csv:101210659	GO:0006355 regulation of transcription, DNA-templated	GO:0003700 transcription factor activity, sequence-specific DNA binding | GO:0003677 DNA binding	GO:0005634 nucleus
Csa6G187910.1	194.477	65.6133	-1.56754	Down	--	--	--	--
Csa1G423240.1	4.2785	16.4367	1.94174	Up	csv:101221079	GO:0006468 protein phosphorylation	GO:0004672 protein kinase activity | GO:0005524 ATP binding	--
Csa1G004120.1	16.795	4.59594	-1.8696	Down	csv:101205420	--	GO:0003677 DNA binding	--
Csa5G592810.1	51.8291	20.12	-1.36513	Down	csv:101205949	--	--	--
Csa3G826660.1	250.699	538.761	1.10369	Up	nnu:104608881	GO:0045454 cell redox homeostasis | GO:0009739 response to gibberellin | GO:0019344 cysteine biosynthetic process	--	GO:0005623 cell
Csa1G095020.1	9.04837	2.24662	-2.0099	Down	csv:101223209	--	--	GO:0016021 integral component of membrane
MSTRG.12058	309.185	2289.08	2.88822	Up
Csa4G038620.1	0.490844	21.5429	5.45581	Up	csv:101214511	GO:0008152 metabolic process	GO:0016758 transferase activity, transferring hexosyl groups	--
Csa3G076020.1	15.375	75.3455	2.29294	Up	csv:101203268	GO:0008152 metabolic process	GO:0046872 metal ion binding | GO:0004462 lactoylglutathione lyase activity	--
Csa2G416170.2	12.4425	3.79085	-1.71468	Down	sind:105166326	GO:0071555 cell wall organization | GO:0030244 cellulose biosynthetic process	GO:0016760 cellulose synthase (UDP-forming) activity	GO:0016021 integral component of membrane
Csa3G901130.1	27.3471	55.9543	1.03286	Up	apro:F751_6247	--	--	GO:0016021 integral component of membrane
Csa4G333620.1	113.651	3876.99	5.09225	Up	--	GO:0006869 lipid transport	GO:0008289 lipid binding	--
Csa3G076570.1	189.451	92.5758	-1.03312	Down	--	--	--	--
Csa4G285790.1	6.08031	0.546534	-3.47576	Down	csv:101211752	GO:0098869 cellular oxidant detoxification | GO:0006979 response to oxidative stress | GO:0042744 hydrogen peroxide catabolic process | GO:0055114 oxidation-reduction process	GO:0046872 metal ion binding | GO:0020037 heme binding | GO:0004601 peroxidase activity	GO:0005576 extracellular region
Csa5G292250.1	0.243231	5.50835	4.50122	Up	csv:101216797	--	--	--
Csa6G318680.1	2.30034	11.6562	2.34118	Up	--	--	--	--
Csa1G423150.1	80.2365	163.492	1.02689	Up	csv:101219498	GO:0055114 oxidation-reduction process	GO:0003958 NADPH-hemoprotein reductase activity | GO:0005506 iron ion binding | GO:0010181 FMN binding	GO:0005789 endoplasmic reticulum membrane | GO:0016021 integral component of membrane
Csa1G613500.1	10.2411	34.3422	1.74561	Up	--	--	--	GO:0016021 integral component of membrane
Csa7G046670.1	18.124	7.72889	-1.22957	Down	--	--	--	--
Csa6G446280.1	188.006	382.873	1.02609	Up	csv:101218856	GO:0008152 metabolic process	GO:0003824 catalytic activity	--
Csa3G713870.1	13.6679	34.2406	1.32491	Up	csv:101218600	--	--	--
MSTRG.8309	5.54151	0.271969	-4.34876	Down
Csa4G011070.1	97.6301	562.898	2.52748	Up	--	--	--	--
Csa2G353490.1	4.80504	14.3513	1.57856	Up	vvi:100244115	--	--	GO:0016021 integral component of membrane
Csa2G258100.1	16.0201	63.1855	1.97971	Up	csv:101210457	GO:0009733 response to auxin	--	--
Csa5G610410.1	27.4094	73.9568	1.43201	Up	--	--	--	--
Csa1G560730.1	2.41584	26.3885	3.44931	Up	thj:104822520	--	--	--
Csa1G445860.1	99.7576	7.9339	-3.65233	Down	csv:101211276	GO:0009765 photosynthesis, light harvesting | GO:0018298 protein-chromophore linkage	GO:0046872 metal ion binding | GO:0016168 chlorophyll binding	GO:0016021 integral component of membrane | GO:0009507 chloroplast | GO:0009522 photosystem I
Csa3G134650.1	54.7558	122.892	1.16631	Up	--	--	--	GO:0016021 integral component of membrane
MSTRG.1768	4.35205	12.7074	1.5459	Up
Csa5G633270.1	0	8.57067	4.09941	Up	--	--	--	--
Csa6G134390.1	7.34936	19.7893	1.42903	Up	adu:107496420	GO:0006508 proteolysis	GO:0004190 aspartic-type endopeptidase activity	--
MSTRG.3317	6.49689	16.2351	1.32129	Up
Csa3G739000.1	39.8417	96.8674	1.28173	Up	--	--	--	GO:0016021 integral component of membrane
Csa4G334680.1	20.162	46.4246	1.20325	Up	--	--	--	GO:0016021 integral component of membrane
Csa3G731120.1	15.4249	4.83754	-1.67292	Down	--	--	--	--
Csa6G187410.1	2.9825	11.4511	1.94089	Up	--	GO:0008152 metabolic process	GO:0046872 metal ion binding | GO:0003950 NAD+ ADP-ribosyltransferase activity	GO:0016021 integral component of membrane
Csa1G042300.1	24.5251	8.62179	-1.5082	Down	--	--	--	--
Csa3G126870.1	1.4285	9.21737	2.68986	Up	--	--	--	--
Csa4G003670.1	19.0791	4.57763	-2.05932	Down	--	--	--	--
Csa1G042700.1	42.0796	90.249	1.10079	Up	csv:101218046	GO:0005975 carbohydrate metabolic process	GO:0004553 hydrolase activity, hydrolyzing O-glycosyl compounds	--
Csa6G516960.1	8.27991	64.9714	2.97212	Up	--	--	--	--
Csa2G032230.1	1.47929	10.2461	2.7921	Up	ats:F775_14067	--	--	--
Csa3G636990.1	22.3704	10.567	-1.08203	Down	vvi:100233112	--	--	--
Csa5G478620.1	29.6888	169.416	2.51258	Up	csv:101207746	--	--	--
Csa3G038140.1	35.6877	17.6649	-1.01454	Down	--	--	--	GO:0016021 integral component of membrane
Csa2G359930.1	5.90634	30.1264	2.35069	Up	--	--	GO:0005509 calcium ion binding	--
Csa5G310810.1	15.3324	5.05542	-1.60068	Down	csv:101203529	GO:0070588 calcium ion transmembrane transport | GO:0008152 metabolic process	GO:0005388 calcium-transporting ATPase activity | GO:0005516 calmodulin binding | GO:0046872 metal ion binding | GO:0005524 ATP binding	GO:0016021 integral component of membrane
Csa1G132110.1	28.9799	58.4899	1.01313	Up	--	--	--	--
Csa2G116260.1	3.25605	12.1252	1.89681	Up	--	--	--	GO:0016021 integral component of membrane
Csa4G286380.1	22.9235	45.8559	1.00028	Up	csv:101210519	--	--	--
Csa1G051740.1	2.68095	11.9338	2.15424	Up	pop:POPTR_0002s10030g	--	GO:0046983 protein dimerization activity	--
Csa3G308190.1	32.7056	112.691	1.78476	Up	ats:F775_04245	GO:0016567 protein ubiquitination	GO:0004842 ubiquitin-protein transferase activity	--
Csa3G143570.1	22.1951	71.2927	1.68351	Up	csv:101217325	GO:0009734 auxin-activated signaling pathway | GO:0006355 regulation of transcription, DNA-templated	--	GO:0005634 nucleus
Csa6G431740.1	12.2049	3.70031	-1.72174	Down	adu:107480222	GO:0055085 transmembrane transport | GO:0008152 metabolic process	GO:0042626 ATPase activity, coupled to transmembrane movement of substances | GO:0005524 ATP binding	GO:0005886 plasma membrane | GO:0016021 integral component of membrane
Csa4G013040.1	25.8737	10.6531	-1.28022	Down	csv:101213073	GO:0098869 cellular oxidant detoxification | GO:0055114 oxidation-reduction process | GO:0006979 response to oxidative stress	GO:0004602 glutathione peroxidase activity	GO:0016021 integral component of membrane
Csa3G852580.1	41.451	19.2936	-1.10328	Down	csv:101208814	GO:0055114 oxidation-reduction process	GO:0020037 heme binding | GO:0016705 oxidoreductase activity, acting on paired donors, with incorporation or reduction of molecular oxygen | GO:0004497 monooxygenase activity | GO:0005506 iron ion binding	GO:0016021 integral component of membrane
Csa2G374630.1	13.661	44.2428	1.69537	Up	csv:101205380	GO:0006833 water transport | GO:0015793 glycerol transport | GO:0034220 ion transmembrane transport	GO:0015254 glycerol channel activity | GO:0015250 water channel activity	GO:0016021 integral component of membrane | GO:0009705 plant-type vacuole membrane | GO:0042807 central vacuole
MSTRG.4869	1.74351	16.4444	3.23754	Up
Csa3G135080.1	9.47528	0.219755	-5.4302	Down	csv:101209582	GO:0006817 phosphate ion transport | GO:0055085 transmembrane transport	GO:0005315 inorganic phosphate transmembrane transporter activity	GO:0016021 integral component of membrane
Csa7G432010.1	16.2103	6.36566	-1.34853	Down	csv:101213412	--	--	--
Csa3G852440.1	146.53	406.704	1.47278	Up	--	--	--	--
Csa3G760500.1	8.87219	22.6637	1.35302	Up	--	--	--	--
Csa1G435790.1	23.445	58.8072	1.32671	Up	--	--	--	--
Csa3G121560.1	23.2074	52.5883	1.18016	Up	--	GO:0009269 response to desiccation	--	--
Csa5G602220.1	1.62885	8.39874	2.36632	Up	--	--	--	--
Csa5G604060.1	21.5605	60.631	1.49167	Up	--	--	--	--
Csa3G603580.1	36.5581	17.9029	-1.03	Down	csv:101213224	GO:0006094 gluconeogenesis | GO:0048589 developmental growth | GO:0009651 response to salt stress | GO:0006537 glutamate biosynthetic process | GO:0006096 glycolytic process | GO:0055114 oxidation-reduction process | GO:0019676 ammonia assimilation cycle	GO:0050660 flavin adenine dinucleotide binding | GO:0016040 glutamate synthase (NADH) activity | GO:0051536 iron-sulfur cluster binding | GO:0005506 iron ion binding | GO:0010181 FMN binding	GO:0009570 chloroplast stroma
Csa6G511710.1	348.746	853.596	1.29137	Up	--	--	--	--
Csa3G117420.1	68.9984	20.9871	-1.71706	Down	gmx:100777550	GO:0019953 sexual reproduction	--	GO:0005576 extracellular region | GO:0016021 integral component of membrane
Csa1G470390.1	7.14998	20.2356	1.50088	Up	csv:101206560	GO:0055085 transmembrane transport	GO:0005215 transporter activity	GO:0016021 integral component of membrane
Csa4G000820.2	206.98	99.9777	-1.04981	Down	--	--	--	--
Csa6G514860.1	13.9482	4.67901	-1.5758	Down	csv:101216621	GO:0006810 transport	GO:0005215 transporter activity	GO:0016021 integral component of membrane
Csa3G734260.1	4304.81	1307.08	-1.7196	Down	--	--	GO:0046872 metal ion binding	--
Csa5G640530.1	3.88468	14.0781	1.85758	Up	--	--	--	--
Csa6G517220.1	6.78851	21.0781	1.63458	Up	mdm:103409501	--	--	--
Csa3G099590.1	112.629	290.422	1.36657	Up	jcu:105632842	--	GO:0005509 calcium ion binding	--
Csa2G402640.1	14.221	31.0913	1.12848	Up	--	--	--	--
Csa3G732610.1	5.0345	16.4867	1.71138	Up	--	--	--	GO:0016021 integral component of membrane
MSTRG.3835	2.67924	9.18094	1.77682	Up
Csa5G181480.1	2.71461	16.8925	2.63757	Up	smo:SELMODRAFT_87871	GO:0005975 carbohydrate metabolic process	GO:0004553 hydrolase activity, hydrolyzing O-glycosyl compounds	--
Csa3G685690.1	31.5682	14.8043	-1.09246	Down	csv:101219273	GO:0006468 protein phosphorylation	GO:0004672 protein kinase activity | GO:0005524 ATP binding	--
Csa6G500590.1	22.0235	52.0631	1.24122	Up	--	--	--	--
Csa6G091830.1	10.8565	1.66648	-2.70369	Down	ath:AT1G43160	GO:0050896 response to stimulus | GO:0044763 single-organism cellular process | GO:0044710 single-organism metabolic process | GO:0006355 regulation of transcription, DNA-templated	GO:0003677 DNA binding | GO:0003700 transcription factor activity, sequence-specific DNA binding	GO:0005634 nucleus
Csa6G014540.1	48.1494	110.844	1.20294	Up	pxb:103940640	--	--	--
Csa6G032470.1	6.95213	18.9524	1.44685	Up	csv:101211044	--	--	--
Csa4G031000.1	48.1327	8.4531	-2.50947	Down	csv:101207441	GO:0008654 phospholipid biosynthetic process | GO:0006021 inositol biosynthetic process	GO:0004512 inositol-3-phosphate synthase activity	--
Csa1G013210.1	14.276	35.2165	1.30266	Up	rcu:8284185	--	--	GO:0016021 integral component of membrane
Csa3G734110.1	9.04006	27.5921	1.60985	Up	aip:107606484	GO:0012501 programmed cell death | GO:0006508 proteolysis	GO:0004190 aspartic-type endopeptidase activity	--
MSTRG.14869	15.8013	74.0597	2.22865	Up
Csa6G092560.1	127.203	60.4736	-1.07275	Down	csv:101219164	GO:0009733 response to auxin	--	--
MSTRG.6663	2.61966	9.96737	1.92783	Up
Csa1G187170.1	138.206	533.922	1.9498	Up	--	--	--	--
Csa6G446290.1	29.7297	14.407	-1.04514	Down	csv:101219091	GO:0009800 cinnamic acid biosynthetic process | GO:0006559 L-phenylalanine catabolic process	GO:0045548 phenylalanine ammonia-lyase activity	GO:0005737 cytoplasm
Csa6G080360.1	10.0504	2.60387	-1.94852	Down	--	GO:0043086 negative regulation of catalytic activity	GO:0030599 pectinesterase activity | GO:0046910 pectinesterase inhibitor activity	GO:0071944 cell periphery
Csa3G151500.1	58.8736	162.121	1.46138	Up	--	--	--	GO:0016021 integral component of membrane | GO:0005886 plasma membrane
Csa3G271380.1	8.64952	36.2782	2.06841	Up	csv:105434874	GO:0015031 protein transport	--	--
Csa1G294080.1	4.1422	14.5582	1.81337	Up	--	--	--	--
Csa3G000060.1	42.7681	122.263	1.51538	Up	csv:101207185	GO:0042545 cell wall modification | GO:0043086 negative regulation of catalytic activity | GO:0045490 pectin catabolic process	GO:0030599 pectinesterase activity | GO:0045330 aspartyl esterase activity | GO:0004857 enzyme inhibitor activity	GO:0005618 cell wall
Csa3G778200.1	9.6096	2.69368	-1.8349	Down	smo:SELMODRAFT_110104	GO:0006355 regulation of transcription, DNA-templated	GO:0003677 DNA binding	GO:0005634 nucleus
MSTRG.2749	7.22069	32.822	2.18445	Up
Csa2G228380.1	129.177	258.505	1.00084	Up	rcu:8276694	GO:0055114 oxidation-reduction process	GO:0032440 2-alkenal reductase [NAD(P)] activity | GO:0005509 calcium ion binding	--
Csa6G319800.1	9.25203	2.7358	-1.75781	Down	csv:101222435	--	--	GO:0016021 integral component of membrane
Csa5G218780.1	25.4078	11.27	-1.17278	Down	gmx:100815694	--	--	GO:0016021 integral component of membrane
Csa1G257330.1	13.0059	92.0508	2.82326	Up	--	--	--	GO:0016021 integral component of membrane
Csa7G219200.1	119.766	45.4619	-1.39749	Down	csv:101205337	--	--	--
MSTRG.4718	3.36028	31.4186	3.22496	Up
MSTRG.2293	14.2982	3.13546	-2.18908	Down
Csa7G370750.1	159.024	5.78675	-4.78035	Down	csv:105436154	--	--	--
Csa1G165730.1	21.4276	3823.43	7.47925	Up	--	--	--	--
Csa2G369020.1	27.6444	143.06	2.37156	Up	mdm:103418195	--	--	--
Csa6G039540.1	14.8801	3.3658	-2.14436	Down	crb:CARUB_v10001192mg	--	--	--
Csa6G361290.1	8.86782	19.8196	1.16027	Up	csv:101205977	GO:0034220 ion transmembrane transport | GO:0035235 ionotropic glutamate receptor signaling pathway	GO:0005234 extracellular-glutamate-gated ion channel activity | GO:0004970 ionotropic glutamate receptor activity	GO:0016021 integral component of membrane
Csa5G285030.1	236.546	106.086	-1.15689	Down	--	GO:0010951 negative regulation of endopeptidase activity | GO:0009611 response to wounding	GO:0004867 serine-type endopeptidase inhibitor activity	--
Csa4G038750.1	33.5337	76.6473	1.19262	Up	--	--	--	--
Csa6G124190.1	5.81688	15.6917	1.43169	Up	--	--	--	GO:0016021 integral component of membrane
Csa7G407550.1	11.2005	33.8899	1.5973	Up	--	--	--	--
Csa1G462020.3	49.1535	24.4177	-1.00937	Down	csv:101207271	GO:0006412 translation	GO:0003735 structural constituent of ribosome	GO:0005840 ribosome
Csa1G587990.1	9.72198	38.3365	1.9794	Up	ath:AT3G52840	GO:0005975 carbohydrate metabolic process	GO:0004553 hydrolase activity, hydrolyzing O-glycosyl compounds	--
Csa6G147460.1	14.3785	2.82222	-2.34901	Down	csv:101218156	GO:0009800 cinnamic acid biosynthetic process | GO:0006559 L-phenylalanine catabolic process	GO:0045548 phenylalanine ammonia-lyase activity	GO:0005737 cytoplasm
Csa3G175590.1	61.936	347.827	2.48952	Up	--	--	--	--
Csa4G000770.1	82.005	8.18694	-3.32432	Down	--	--	--	--
Csa2G074240.1	39.7257	14.4198	-1.46202	Down	csv:101208674	GO:0015979 photosynthesis	--	GO:0009538 photosystem I reaction center | GO:0016021 integral component of membrane | GO:0009535 chloroplast thylakoid membrane
Csa1G522000.1	19.2449	7.93007	-1.27907	Down	ppp:PHYPADRAFT_214139	GO:0005975 carbohydrate metabolic process	GO:0042973 glucan endo-1,3-beta-D-glucosidase activity	GO:0016021 integral component of membrane
Csa4G646260.1	1.78734	14.3752	3.0077	Up	ats:F775_09772	--	--	--
Csa6G147620.1	15.9012	54.3171	1.77227	Up	mdm:103421028	GO:0030001 metal ion transport	GO:0046872 metal ion binding	--
Csa1G523630.1	105.28	47.8612	-1.1373	Down	cmo:107990309	GO:0008152 metabolic process	GO:0016787 hydrolase activity	--
Csa6G454370.1	13.686	50.3187	1.87839	Up	--	--	--	--
Csa7G004020.1	5.33759	0.26236	-4.34657	Down	vvi:100233112	--	--	--
Csa4G051550.1	40.4289	18.1743	-1.15349	Down	csv:101202800	GO:0008152 metabolic process	GO:0003824 catalytic activity	--
Csa4G471190.1	21.9464	9.56891	-1.19756	Down	csv:101205213	--	--	--
Csa6G040640.1	1.52568	18.1373	3.57143	Up	csv:101206042	--	--	--
Csa3G175620.1	23.073	4.608	-2.32399	Down	--	--	--	--
Csa3G740790.1	43.3855	6.20991	-2.80457	Down	csv:101215587	--	--	--
Csa3G848310.1	58.1851	189.59	1.70416	Up	eus:EUTSA_v10010152mg	GO:0005975 carbohydrate metabolic process	GO:0030246 carbohydrate binding | GO:0004565 beta-galactosidase activity	--
Csa5G471600.1	115.707	298.334	1.36646	Up	smo:SELMODRAFT_419761	GO:0016311 dephosphorylation	GO:0052833 inositol monophosphate 4-phosphatase activity | GO:0008934 inositol monophosphate 1-phosphatase activity | GO:0052832 inositol monophosphate 3-phosphatase activity	GO:0016021 integral component of membrane
Csa3G017110.1	47.4081	139.386	1.55588	Up	--	--	--	--
Csa3G159420.1	1.63685	18.8945	3.52897	Up	--	--	--	--
Csa4G286950.1	235.095	61.2969	-1.93936	Down	csv:101216566	GO:0055114 oxidation-reduction process	GO:0046872 metal ion binding | GO:0016702 oxidoreductase activity, acting on single donors with incorporation of molecular oxygen, incorporation of two atoms of oxygen	--
Csa2G258760.1	40.7626	102.657	1.33252	Up	cmo:103497283	GO:0009733 response to auxin	--	--
Csa1G555080.1	5.0063	14.9363	1.57701	Up	csv:101215092	GO:0030488 tRNA methylation | GO:0005975 carbohydrate metabolic process	GO:0016429 tRNA (adenine-N1-)-methyltransferase activity | GO:0004553 hydrolase activity, hydrolyzing O-glycosyl compounds	GO:0031515 tRNA (m1A) methyltransferase complex
Csa6G507520.1	5126.97	1627.76	-1.65522	Down	csv:101215573	GO:0005975 carbohydrate metabolic process | GO:0006032 chitin catabolic process | GO:0016998 cell wall macromolecule catabolic process	GO:0004568 chitinase activity | GO:0008061 chitin binding	--
Csa2G355010.1	8.40284	29.8471	1.82864	Up	--	--	--	--
Csa2G174660.1	55.2524	141.633	1.35804	Up	csv:101204148	--	--	--
Csa7G407800.1	4.34127	15.6903	1.85368	Up	csv:101219223	--	--	--
Csa6G095870.1	55.6905	127.822	1.19864	Up	csv:101215598	GO:0006086 acetyl-CoA biosynthetic process from pyruvate | GO:0055114 oxidation-reduction process	GO:0004739 pyruvate dehydrogenase (acetyl-transferring) activity	GO:0009941 chloroplast envelope | GO:0009570 chloroplast stroma
Csa1G589710.1	79.2163	251.6	1.66726	Up	ats:F775_09772	--	--	--
Csa1G597730.1	9.20332	21.7866	1.24322	Up	ppp:PHYPADRAFT_49509	GO:0006355 regulation of transcription, DNA-templated	GO:0003700 transcription factor activity, sequence-specific DNA binding | GO:0003677 DNA binding	GO:0005634 nucleus
Csa3G903520.1	15.2916	1.66959	-3.19518	Down	csv:101222346	GO:0019464 glycine decarboxylation via glycine cleavage system	--	GO:0005960 glycine cleavage complex
Csa3G890120.1	12.7794	2.89994	-2.13972	Down	--	--	--	GO:0016021 integral component of membrane
Csa3G797570.1	4.70979	18.9967	2.01202	Up	eus:EUTSA_v10012901mg	--	--	--
Csa3G779010.1	120.375	275.836	1.19628	Up	--	--	--	GO:0016021 integral component of membrane
Csa2G433930.1	100.695	37.6276	-1.42012	Down	apro:F751_4082	GO:0006810 transport | GO:0008152 metabolic process	GO:0016887 ATPase activity | GO:0005524 ATP binding	GO:0016021 integral component of membrane
Csa3G743400.1	15.0622	95.1247	2.65888	Up	csv:101222386	GO:0006810 transport	GO:0005215 transporter activity	GO:0016021 integral component of membrane
Csa7G394580.1	2.0166	11.4986	2.51146	Up	csv:101215340	--	--	--
Csa1G024900.1	19.2798	4.2884	-2.16858	Down	csv:101205241	GO:0006855 drug transmembrane transport	GO:0015297 antiporter activity | GO:0015238 drug transmembrane transporter activity	GO:0016021 integral component of membrane
Csa3G146550.1	5.2289	18.6461	1.83429	Up	--	--	--	--
Csa1G478060.1	30.3998	64.6433	1.08844	Up	pda:103722329	--	--	--
Csa4G017200.1	1.58465	13.1533	3.05319	Up	--	--	--	--
Csa2G348850.2	33.2059	71.104	1.09849	Up	--	--	--	GO:0016021 integral component of membrane
MSTRG.15440	10.1035	3.02533	-1.73969	Down
Csa5G602120.1	23.7264	82.2321	1.79321	Up	csv:101213644	--	--	--
Csa3G175680.1	22.7048	85.0077	1.9046	Up	--	--	--	GO:0016021 integral component of membrane
Csa1G574850.1	2.51991	10.0329	1.99329	Up	aly:ARALYDRAFT_902934	--	--	--
Csa1G586850.1	1.77799	10.8235	2.60585	Up	--	--	GO:0003676 nucleic acid binding | GO:0008270 zinc ion binding	--
Csa6G488340.1	184.229	90.7647	-1.02129	Down	csv:101203080	GO:0042549 photosystem II stabilization	GO:0005509 calcium ion binding	GO:0009654 photosystem II oxygen evolving complex | GO:0019898 extrinsic component of membrane | GO:0016021 integral component of membrane
MSTRG.2949	14.0403	5.25872	-1.41678	Down
Csa6G004550.1	4.73224	15.9426	1.75229	Up	csv:101221526	--	--	--
Csa1G075060.1	14.767	59.2258	2.00385	Up	csv:101203021	GO:0006355 regulation of transcription, DNA-templated	GO:0003700 transcription factor activity, sequence-specific DNA binding | GO:0003677 DNA binding	GO:0005634 nucleus
Csa6G181560.1	32.5375	5.47105	-2.57221	Down	sot:102606101	GO:0008152 metabolic process	GO:0016758 transferase activity, transferring hexosyl groups	--
MSTRG.12910	16.4644	1.28499	-3.67953	Down
Csa5G593440.1	14.3377	4.40497	-1.70261	Down	pop:POPTR_0008s18810g	--	--	--
Csa2G191300.1	15.3797	6.27993	-1.29221	Down	--	GO:0016310 phosphorylation	GO:0016301 kinase activity | GO:0016787 hydrolase activity | GO:0005524 ATP binding	GO:0016021 integral component of membrane
Csa6G151710.1	4.23013	12.2404	1.53288	Up	nnu:104587984	GO:0006468 protein phosphorylation | GO:0035556 intracellular signal transduction	GO:0004674 protein serine/threonine kinase activity | GO:0005524 ATP binding	GO:0009507 chloroplast | GO:0005886 plasma membrane
Csa1G042190.1	16.4509	6.07931	-1.43619	Down	--	--	--	--
Csa4G001710.1	156.531	60.4868	-1.37175	Down	tcc:TCM_004638	GO:0055085 transmembrane transport | GO:0008152 metabolic process	GO:0042626 ATPase activity, coupled to transmembrane movement of substances | GO:0005524 ATP binding	GO:0016021 integral component of membrane
Csa3G135070.1	2.71876	12.6288	2.2157	Up	csv:101210072	GO:0006468 protein phosphorylation	GO:0004672 protein kinase activity | GO:0005524 ATP binding	--
Csa3G145780.1	73.2333	3.86189	-4.24512	Down	--	--	--	--
Csa6G079750.1	6.90013	84.8061	3.61947	Up	csv:101222843	GO:0006633 fatty acid biosynthetic process | GO:0055114 oxidation-reduction process	GO:0016491 oxidoreductase activity | GO:0005506 iron ion binding	GO:0016021 integral component of membrane
Csa3G119700.1	42.7449	177.57	2.05457	Up	crb:CARUB_v10025742mg	GO:0006355 regulation of transcription, DNA-templated	GO:0043565 sequence-specific DNA binding | GO:0003700 transcription factor activity, sequence-specific DNA binding	--
Csa1G123470.1	0.242413	17.0899	5.38462	Up	--	--	--	--
Csa2G223730.1	9.86124	2.9433	-1.74434	Down	cmo:103492642	--	GO:0003779 actin binding	--
Csa3G123180.1	31.8351	102.257	1.68351	Up	--	--	--	--
Csa2G176190.1	552.792	170.067	-1.70064	Down	--	--	--	--
Csa3G316270.1	34.6846	233.681	2.75218	Up	--	--	--	--
Csa3G914040.2	84.7072	38.5459	-1.13591	Down	--	GO:0030001 metal ion transport	GO:0046872 metal ion binding	GO:0016021 integral component of membrane
Csa3G706170.1	136.608	350.232	1.35827	Up	--	--	--	GO:0016021 integral component of membrane
MSTRG.10133	18.7055	1.07794	-4.11712	Down
Csa1G422990.1	90.1303	342.928	1.92782	Up	vra:106768744	GO:0071555 cell wall organization | GO:0010411 xyloglucan metabolic process | GO:0042546 cell wall biogenesis	GO:0016762 xyloglucan:xyloglucosyl transferase activity | GO:0004553 hydrolase activity, hydrolyzing O-glycosyl compounds	GO:0005618 cell wall | GO:0048046 apoplast
Csa4G646190.1	313.791	90.0564	-1.8009	Down	csv:101210270	GO:0009691 cytokinin biosynthetic process	GO:0016799 hydrolase activity, hydrolyzing N-glycosyl compounds | GO:0042803 protein homodimerization activity	GO:0005829 cytosol
Csa4G279850.1	27.6668	63.6682	1.20242	Up	--	--	--	--
Csa1G051760.1	10.0398	21.7311	1.11403	Up	bdi:100843665	--	GO:0046983 protein dimerization activity	--
Csa1G004040.1	67.3708	26.7334	-1.33348	Down	mdm:103405824	GO:0055114 oxidation-reduction process	GO:0020037 heme binding | GO:0016705 oxidoreductase activity, acting on paired donors, with incorporation or reduction of molecular oxygen | GO:0005506 iron ion binding	GO:0016021 integral component of membrane
Csa6G194150.1	28.1346	76.2214	1.43785	Up	--	GO:0019722 calcium-mediated signaling	GO:0004871 signal transducer activity	GO:0009506 plasmodesma
Csa1G042760.1	2.88002	10.9643	1.92866	Up	aip:107617580	--	--	--
Csa7G394610.1	5.74689	16.231	1.4979	Up	csv:101215095	--	--	--
Csa3G848300.1	82.6558	204.647	1.30795	Up	csv:101205454	GO:0010430 fatty acid omega-oxidation	GO:0050660 flavin adenine dinucleotide binding | GO:0016614 oxidoreductase activity, acting on CH-OH group of donors	--
Csa6G495100.1	4.84414	19.8939	2.03801	Up	ats:F775_21990	GO:0006355 regulation of transcription, DNA-templated | GO:0016573 histone acetylation	GO:0003712 transcription cofactor activity | GO:0008270 zinc ion binding | GO:0004402 histone acetyltransferase activity	GO:0005634 nucleus
Csa2G359910.1	23.5144	1.50536	-3.81388	Down	--	--	GO:0005509 calcium ion binding	--
Csa3G164530.1	3.31266	14.0886	2.08846	Up	--	--	--	--
MSTRG.2750	1.80426	7.64137	2.08243	Up
Csa5G608310.1	11.0956	3.87426	-1.518	Down	--	--	--	--
Csa5G416270.1	5.45439	24.2649	2.15338	Up	--	--	--	--
Csa5G598080.1	33.6033	113.029	1.75002	Up	cmo:103488964	--	--	--
Csa7G033300.1	572.456	260.039	-1.13844	Down	csv:101212963	GO:0009416 response to light stimulus | GO:0018298 protein-chromophore linkage | GO:0009768 photosynthesis, light harvesting in photosystem I	GO:0016168 chlorophyll binding | GO:0046872 metal ion binding | GO:0031409 pigment binding	GO:0016021 integral component of membrane | GO:0009522 photosystem I | GO:0009941 chloroplast envelope | GO:0009535 chloroplast thylakoid membrane | GO:0010287 plastoglobule
Csa6G501300.1	130.637	62.4969	-1.06371	Down	csv:101213043	GO:0055114 oxidation-reduction process	GO:0020037 heme binding | GO:0016705 oxidoreductase activity, acting on paired donors, with incorporation or reduction of molecular oxygen | GO:0005506 iron ion binding	GO:0016021 integral component of membrane
Csa1G630320.1	41.4486	91.2958	1.13922	Up	--	--	--	--
Csa5G604960.1	30.1925	67.1558	1.15332	Up	--	--	--	--
Csa7G041870.1	111.645	367.077	1.71717	Up	--	GO:0055114 oxidation-reduction process	--	GO:0016021 integral component of membrane
Csa6G081500.1	3146.33	1401.47	-1.16672	Down	atr:105420104	GO:0006412 translation | GO:0022618 ribonucleoprotein complex assembly	GO:0003735 structural constituent of ribosome | GO:0003723 RNA binding	GO:0022625 cytosolic large ribosomal subunit
Csa6G487750.1	16.5592	38.1618	1.20449	Up	vvi:100242712	GO:0006468 protein phosphorylation	GO:0004672 protein kinase activity | GO:0005524 ATP binding	GO:0016021 integral component of membrane
MSTRG.15545	93.9711	629.519	2.74396	Up
Csa2G004760.1	15.9468	39.5289	1.30964	Up	pper:PRUPE_ppa024854mg	--	--	--
Csa7G037560.1	201.488	36.855	-2.45076	Down	--	--	--	--
Csa6G136010.1	35.0677	17.29	-1.0202	Down	csv:101203472	GO:0006006 glucose metabolic process | GO:0055114 oxidation-reduction process	GO:0051287 NAD binding | GO:0016620 oxidoreductase activity, acting on the aldehyde or oxo group of donors, NAD or NADP as acceptor | GO:0050661 NADP binding	--
Csa5G027950.1	24.9914	3.53755	-2.75419	Down	--	GO:0010951 negative regulation of endopeptidase activity | GO:0009611 response to wounding	GO:0004867 serine-type endopeptidase inhibitor activity	--
Csa3G218170.1	1.46089	17.1012	3.54918	Up	--	--	GO:0045735 nutrient reservoir activity	--
Csa7G222870.1	42.6496	185.171	2.11825	Up	--	--	--	--
Csa3G250900.1	7.16427	0.0271689	-4.31274	Down	--	GO:0006869 lipid transport	GO:0008289 lipid binding	--
Csa7G430200.1	69.3076	1.43402	-5.59487	Down	--	--	--	--
MSTRG.15631	9.00993	30.3167	1.75053	Up
Csa1G074920.1	7.65425	17.6345	1.20407	Up	--	--	--	--
Csa5G168880.1	180.144	23.4183	-2.94344	Down	--	--	--	--
Csa3G740800.1	76.5919	10.1023	-2.92251	Down	csv:101215587	--	GO:0003677 DNA binding	--
Csa7G009730.1	34.6955	392.718	3.50067	Up	--	--	--	--
Csa5G589330.1	9.70219	0.0055912	-5.81567	Down	aly:ARALYDRAFT_315746	--	--	--
Csa6G140840.1	19.2962	41.079	1.09009	Up	--	--	--	GO:0016021 integral component of membrane
Csa5G180920.1	34.0943	79.4827	1.22111	Up	--	--	GO:0046872 metal ion binding	--
Csa2G403660.1	3.25906	10.3761	1.67073	Up	--	--	--	GO:0016021 integral component of membrane
MSTRG.10264	1.40673	17.287	3.61928	Up
MSTRG.16628	0.692041	7.26195	3.39143	Up
Csa6G525340.1	205.714	72.9426	-1.4958	Down	csv:101209832	GO:0015979 photosynthesis	GO:0016168 chlorophyll binding	GO:0009522 photosystem I
MSTRG.10620	41.7367	4.64704	-3.16693	Down
Csa3G812750.1	45.519	13.1407	-1.79243	Down	csv:101208377	--	GO:0003677 DNA binding	--
Csa3G816070.1	16.645	7.13584	-1.22194	Down	csv:101213416	GO:0000302 response to reactive oxygen species | GO:0010468 regulation of gene expression | GO:0031425 chloroplast RNA processing | GO:0006414 translational elongation	GO:0003746 translation elongation factor activity | GO:0003924 GTPase activity | GO:0005525 GTP binding	GO:0009570 chloroplast stroma
Csa6G083530.1	0.824965	10.1744	3.62446	Up	--	--	--	--
Csa7G298820.1	81.0962	210.266	1.37451	Up	--	--	--	--
Csa7G451370.1	21.6674	65.2518	1.59049	Up	--	--	--	--
Csa5G571440.1	86.299	223.005	1.36966	Up	--	--	--	--
Csa1G537320.1	21.4341	94.5787	2.14161	Up	rcu:8277438	GO:0006629 lipid metabolic process	GO:0016787 hydrolase activity	--
Csa7G026250.1	31.0317	14.3465	-1.11304	Down	aly:ARALYDRAFT_327784	--	--	--
Csa7G047350.1	18.03	3.91316	-2.20399	Down	csv:101204833	GO:0010207 photosystem II assembly	--	--
Csa7G037600.2	2.62563	12.5971	2.26236	Up	--	--	--	--
Csa1G046820.1	13.2712	27.8393	1.06882	Up	csv:101206413	--	GO:0003677 DNA binding	--
Csa2G258620.1	17.5798	101.243	2.52583	Up	csv:101210699	GO:0009733 response to auxin	--	--
Csa7G061710.1	23.1554	47.217	1.02796	Up	csv:101217567	GO:0098869 cellular oxidant detoxification | GO:0006979 response to oxidative stress | GO:0042744 hydrogen peroxide catabolic process | GO:0055114 oxidation-reduction process	GO:0046872 metal ion binding | GO:0020037 heme binding | GO:0004601 peroxidase activity	GO:0005576 extracellular region
Csa2G014330.1	12.1823	30.6034	1.3289	Up	--	--	--	--
Csa4G091880.1	27.7741	2.63242	-3.39928	Down	csv:101204109	GO:0032259 methylation	GO:0046983 protein dimerization activity | GO:0047763 caffeate O-methyltransferase activity	--
Csa4G000850.1	46.5778	13.3059	-1.80758	Down	--	--	--	--
Csa5G608080.1	8.68659	27.7379	1.675	Up	--	--	--	--
Csa1G050230.1	0.145625	45.6284	6.57389	Up	--	--	--	--
Csa3G730770.1	29.818	69.3467	1.21765	Up	--	GO:0048193 Golgi vesicle transport | GO:0032259 methylation	GO:0008168 methyltransferase activity	GO:0016021 integral component of membrane | GO:0005622 intracellular
Csa7G420790.2	17.5189	7.1773	-1.2874	Down	csl:COCSUDRAFT_54313	--	--	--
MSTRG.16593	10.0918	21.9009	1.1178	Up
Csa5G544050.1	0.996699	13.1146	3.71787	Up	csv:101205704	--	--	--
Csa4G639750.1	147.879	412.833	1.48114	Up	--	--	GO:0005509 calcium ion binding	--
Csa6G497110.1	1.74833	10.8572	2.6346	Up	ats:F775_01009	GO:0030001 metal ion transport	GO:0046872 metal ion binding | GO:0046983 protein dimerization activity	--
Csa6G303740.1	2.70402	33.5366	3.63256	Up	--	--	GO:0046872 metal ion binding	--
Csa3G027720.1	25.9883	113.363	2.12501	Up	csv:101213948	GO:0015706 nitrate transport | GO:0009414 response to water deprivation | GO:0006857 oligopeptide transport | GO:0052546 cell wall pectin metabolic process | GO:0010167 response to nitrate | GO:0019761 glucosinolate biosynthetic process | GO:0052541 plant-type cell wall cellulose metabolic process | GO:0016126 sterol biosynthetic process	GO:0015112 nitrate transmembrane transporter activity	GO:0016021 integral component of membrane | GO:0005886 plasma membrane
Csa7G259370.1	12.0968	61.2252	2.3395	Up	--	--	--	--
Csa5G564290.1	1.97603	17.2667	3.12732	Up	csv:101213473	--	--	--
MSTRG.14512	2.49745	8.89955	1.83328	Up
Csa6G504560.1	21.3395	1.67915	-3.66773	Down	csv:101204648	GO:0098869 cellular oxidant detoxification | GO:0006979 response to oxidative stress | GO:0042744 hydrogen peroxide catabolic process | GO:0055114 oxidation-reduction process	GO:0046872 metal ion binding | GO:0020037 heme binding | GO:0004601 peroxidase activity	GO:0005576 extracellular region
Csa5G603940.1	12.6106	38.2672	1.60147	Up	gra:105771176	--	--	--
Csa4G639730.1	31.6828	112.028	1.82209	Up	egu:105048683	--	GO:0005509 calcium ion binding	--
Csa2G416170.1	301.57	74.5547	-2.01612	Down	sind:105166326	GO:0071555 cell wall organization | GO:0030244 cellulose biosynthetic process	GO:0016760 cellulose synthase (UDP-forming) activity	GO:0016021 integral component of membrane
MSTRG.983	10.9421	23.1648	1.08204	Up
Csa4G017140.1	14.5048	385.521	4.73221	Up	--	--	--	--
Csa1G596420.1	29.262	323.253	3.46556	Up	sly:101250545	GO:0019684 photosynthesis, light reaction | GO:0010103 stomatal complex morphogenesis | GO:0042742 defense response to bacterium | GO:0030003 cellular cation homeostasis | GO:0070838 divalent metal ion transport	GO:0045735 nutrient reservoir activity | GO:0030145 manganese ion binding	GO:0009505 plant-type cell wall | GO:0031012 extracellular matrix | GO:0005576 extracellular region | GO:0005634 nucleus
Csa7G433150.1	12.5678	43.3383	1.78591	Up	mus:103986044	--	--	--
Csa7G037610.1	401.505	962.23	1.26096	Up	--	--	--	--
Csa5G154230.1	149.943	65.1072	-1.20353	Down	gsl:Gasu_12440	GO:0008152 metabolic process	GO:0016874 ligase activity	--
Csa6G445150.1	10.0729	47.9779	2.25189	Up	csv:101215604	GO:0006810 transport	GO:0005215 transporter activity	GO:0016021 integral component of membrane
Csa2G013290.1	27.0205	129.942	2.26575	Up	aip:107610448	GO:0006633 fatty acid biosynthetic process	GO:0031177 phosphopantetheine binding	--
Csa3G000060.2	23.8879	65.0944	1.44625	Up	csv:101207185	GO:0042545 cell wall modification | GO:0043086 negative regulation of catalytic activity | GO:0045490 pectin catabolic process	GO:0030599 pectinesterase activity | GO:0045330 aspartyl esterase activity | GO:0004857 enzyme inhibitor activity	GO:0005618 cell wall
Csa7G068600.1	17.1317	50.2198	1.55159	Up	csv:101208135	--	--	--
Csa6G493850.1	71.2633	143.112	1.00591	Up	--	--	--	--
Csa2G005890.1	19.5542	125.809	2.68568	Up	apro:F751_4082	GO:0006810 transport | GO:0008152 metabolic process	GO:0016887 ATPase activity | GO:0005524 ATP binding	GO:0016021 integral component of membrane
Csa6G118330.1	8.60349	19.61	1.1886	Up	--	--	--	--
Csa6G124140.1	10.5612	22.7019	1.10404	Up	--	--	--	--
Csa3G889920.1	20.1025	42.3805	1.07602	Up	--	--	--	--
MSTRG.15623	5.36788	22.936	2.09519	Up
Csa6G487530.1	5.06754	16.1457	1.6718	Up	bna:106434259	GO:0055114 oxidation-reduction process	GO:0020037 heme binding | GO:0016705 oxidoreductase activity, acting on paired donors, with incorporation or reduction of molecular oxygen | GO:0004497 monooxygenase activity | GO:0005506 iron ion binding	GO:0016021 integral component of membrane
Csa5G174570.1	15.2526	67.7414	2.15098	Up	cmo:103484041	GO:0006355 regulation of transcription, DNA-templated	GO:0003700 transcription factor activity, sequence-specific DNA binding | GO:0003677 DNA binding	GO:0005634 nucleus
Csa6G487600.1	36.1712	17.4798	-1.04916	Down	--	--	--	GO:0016021 integral component of membrane
Csa2G258720.1	13.5142	38.2971	1.50275	Up	cmo:103497281	GO:0009733 response to auxin	--	--
Csa4G641600.1	372.625	163.796	-1.18583	Down	bna:106439437	GO:0051603 proteolysis involved in cellular protein catabolic process | GO:0055114 oxidation-reduction process	GO:0032440 2-alkenal reductase [NAD(P)] activity | GO:0004197 cysteine-type endopeptidase activity	GO:0005615 extracellular space | GO:0005764 lysosome
Csa6G010030.1	159.78	449.746	1.49302	Up	--	--	--	--
CsaUNG031630.1	4.61847	12.4573	1.4315	Up	csv:101218600	--	--	--
Csa6G511620.1	25.0153	52.3357	1.06498	Up	ath:AT3G03450	GO:0006355 regulation of transcription, DNA-templated	--	--
Csa3G298050.1	8.70006	77.9732	3.16388	Up	--	--	--	--
Csa1G589650.1	9.79509	47.1333	2.26662	Up	bna:106454088	--	--	--
Csa6G046430.1	45.8908	92.6645	1.01381	Up	--	--	--	--
Csa5G148540.1	12.0925	0.374074	-4.48303	Down	sly:101264746	--	--	--
Csa1G467120.1	2.48842	9.87861	1.98908	Up	egr:104423692	GO:0007229 integrin-mediated signaling pathway | GO:0006468 protein phosphorylation	GO:0004672 protein kinase activity | GO:0005524 ATP binding	--
Csa4G012420.1	99.7609	48.6883	-1.0349	Down	--	--	--	GO:0016021 integral component of membrane
Csa4G650230.1	11.1029	24.8687	1.1634	Up	--	--	--	GO:0016021 integral component of membrane
Csa5G168890.1	18.6326	3.36799	-2.46787	Down	mdm:103435579	--	--	--
Csa2G351840.1	24.7849	54.6506	1.14078	Up	--	--	--	GO:0016021 integral component of membrane
Csa2G357860.1	48.0476	138.25	1.52475	Up	--	--	GO:0005509 calcium ion binding	--
Csa4G294910.2	19.5122	8.90588	-1.13155	Down	zma:101027259	--	--	GO:0016021 integral component of membrane
MSTRG.1053	1.21654	201.871	7.37451	Up
Csa7G064050.1	13.011	4.30012	-1.59728	Down	--	--	--	GO:0016021 integral component of membrane
Csa6G500440.1	32.1887	4.24039	-2.92429	Down	--	--	--	--
Csa3G889770.1	3.7125	23.8348	2.6826	Up	mdm:103418195	--	--	--
Csa4G639960.1	69.4055	25.6231	-1.4376	Down	vvi:100243942	GO:0008152 metabolic process	GO:0016747 transferase activity, transferring acyl groups other than amino-acyl groups	--
Csa5G182730.1	58.1326	13.1962	-2.13922	Down	--	--	GO:0005524 ATP binding	--
Csa5G485690.1	55.5283	293.785	2.40346	Up	--	--	--	--
Csa6G239680.1	2464.08	849.058	-1.53711	Down	--	--	--	--
Csa2G354820.1	55.2821	193.913	1.81053	Up	--	--	GO:0003676 nucleic acid binding | GO:0046872 metal ion binding	--
Csa7G071520.1	25.4135	56.5909	1.15497	Up	csv:101216862	--	--	--
Csa4G151760.1	0.534824	6.99775	3.31839	Up	--	GO:0016310 phosphorylation	GO:0016301 kinase activity	--
Csa3G143580.1	15.3259	32.7985	1.09765	Up	csv:101218824	GO:0009734 auxin-activated signaling pathway | GO:0006355 regulation of transcription, DNA-templated	--	GO:0005634 nucleus
Csa2G286450.1	2.88959	11.4187	1.98246	Up	csv:101205694	--	GO:0005509 calcium ion binding	--
Csa3G354510.1	1.42015	10.623	2.90308	Up	adu:107468800	GO:0006355 regulation of transcription, DNA-templated	GO:0043565 sequence-specific DNA binding | GO:0003700 transcription factor activity, sequence-specific DNA binding	--
MSTRG.6736	24.5688	55.8607	1.18501	Up
Csa4G026800.1	21.8638	10.0293	-1.12432	Down	jcu:105641724	GO:0006468 protein phosphorylation	GO:0005524 ATP binding | GO:0004674 protein serine/threonine kinase activity	GO:0016021 integral component of membrane
Csa3G120410.1	26.8185	65.9791	1.29878	Up	--	--	--	GO:0016021 integral component of membrane
Csa1G002940.1	5.43182	14.4821	1.41476	Up	--	--	--	--
Csa6G081440.1	2.24382	11.1243	2.30969	Up	tcc:TCM_032503	--	--	GO:0016021 integral component of membrane
Csa3G214590.1	0.787063	7.4342	3.23963	Up	mdm:103419981	--	GO:0009055 electron carrier activity	--
Csa3G872080.1	32.6759	15.8895	-1.04015	Down	--	GO:0006098 pentose-phosphate shunt | GO:0006364 rRNA processing | GO:0009657 plastid organization | GO:0010207 photosystem II assembly | GO:0010206 photosystem II repair | GO:0035304 regulation of protein dephosphorylation	GO:0031072 heat shock protein binding | GO:0051082 unfolded protein binding	GO:0016021 integral component of membrane | GO:0009534 chloroplast thylakoid | GO:0009570 chloroplast stroma
Csa6G454460.1	18.812	50.9673	1.43792	Up	--	--	--	GO:0016021 integral component of membrane
Csa7G448680.1	28.6789	63.3233	1.14275	Up	sind:105162010	--	--	--
Csa6G519480.1	2.37348	8.76483	1.88472	Up	spen:107009356	--	--	--
Csa4G641640.1	60.8525	29.6205	-1.03872	Down	sly:101247773	--	--	--
Csa1G265630.1	144.179	473.379	1.71513	Up	--	--	--	--
Csa5G146260.1	6.17894	17.4496	1.49776	Up	cmo:103482889	--	GO:0008270 zinc ion binding	GO:0016021 integral component of membrane
Csa2G409500.1	82.9803	194.345	1.22778	Up	lja:Lj6g3v2006480.1	GO:0045454 cell redox homeostasis | GO:0055114 oxidation-reduction process	GO:0009055 electron carrier activity | GO:0015035 protein disulfide oxidoreductase activity	GO:0005623 cell
Csa3G702070.1	3.85654	16.8848	2.13034	Up	--	--	--	GO:0016021 integral component of membrane
Csa6G148230.1	1.58857	8.46097	2.41309	Up	csv:101221553	--	GO:0008270 zinc ion binding	--
Csa1G145980.1	6.86722	16.3399	1.25061	Up	csv:101222151	GO:0009094 L-phenylalanine biosynthetic process	GO:0047769 arogenate dehydratase activity | GO:0004664 prephenate dehydratase activity | GO:0016597 amino acid binding	GO:0009570 chloroplast stroma
Csa5G189900.1	36.6036	130.804	1.83735	Up	csv:101215391	GO:0045454 cell redox homeostasis | GO:0006662 glycerol ether metabolic process | GO:0055114 oxidation-reduction process	GO:0015035 protein disulfide oxidoreductase activity	GO:0005623 cell
MSTRG.14293	9.82539	2.79272	-1.81484	Down
MSTRG.3158	437.292	205.657	-1.08836	Down
Csa6G022320.1	4.92139	20.8364	2.08197	Up	--	--	--	--
MSTRG.1767	15.5837	32.5622	1.06317	Up
Csa6G055410.1	28.5333	108.924	1.93261	Up	csv:101222159	--	--	--
Csa1G039020.1	33.3312	88.1601	1.40325	Up	csv:101221282	--	--	--
Csa4G641520.1	6.09483	15.8203	1.37612	Up	aip:107635103	GO:0006355 regulation of transcription, DNA-templated	GO:0043565 sequence-specific DNA binding | GO:0003700 transcription factor activity, sequence-specific DNA binding	--
Csa2G190760.1	36.9306	11.7681	-1.64993	Down	--	--	--	--
Csa4G000640.1	43.5416	20.3749	-1.0956	Down	--	--	--	--
MSTRG.448	7.55353	19.3156	1.35455	Up
Csa7G414420.1	2.50828	11.0133	2.13448	Up	--	--	--	--
MSTRG.15481	43.8705	6.62079	-2.72818	Down
Csa7G236280.1	5.89468	0.243836	-4.59543	Down	mus:103994080	--	--	--
Csa1G071800.1	0.302435	5.52587	4.1915	Up	csv:105434461	--	GO:0005509 calcium ion binding	--
Csa1G422470.1	128.508	61.3938	-1.06569	Down	cmo:103494280	GO:0071555 cell wall organization | GO:0010411 xyloglucan metabolic process | GO:0042546 cell wall biogenesis	GO:0016762 xyloglucan:xyloglucosyl transferase activity | GO:0004553 hydrolase activity, hydrolyzing O-glycosyl compounds	GO:0005618 cell wall | GO:0048046 apoplast
Csa6G524670.1	52.265	24.3585	-1.10142	Down	sind:105166017	GO:0048519 negative regulation of biological process | GO:0048481 plant ovule development | GO:0010014 meristem initiation | GO:0009734 auxin-activated signaling pathway | GO:0009909 regulation of flower development | GO:0009887 organ morphogenesis | GO:0006355 regulation of transcription, DNA-templated | GO:0010051 xylem and phloem pattern formation | GO:0010073 meristem maintenance | GO:0048439…	GO:0003677 DNA binding | GO:0003700 transcription factor activity, sequence-specific DNA binding	GO:0016021 integral component of membrane | GO:0005634 nucleus
Csa5G591770.1	28.5998	211.383	2.88579	Up	nnu:104590317	--	--	--
Csa6G433300.1	67.5714	21.9818	-1.62011	Down	csv:101207975	GO:0008152 metabolic process	GO:0008483 transaminase activity	--
Csa2G000670.1	17.3243	5.77277	-1.58546	Down	--	--	--	--
Csa3G816030.1	28.5418	66.5986	1.22242	Up	csv:101212450	--	GO:0003677 DNA binding	--
Csa1G665920.1	8.82739	6073.48	9.42632	Up	cic:CICLE_v10027727mg	GO:0008152 metabolic process	GO:0016788 hydrolase activity, acting on ester bonds	--
Csa7G284420.1	16.398	52.6841	1.68385	Up	cic:CICLE_v100042991m	--	--	--
Csa7G007890.1	17.8631	35.7287	1.0001	Up	egu:105038330	GO:0006355 regulation of transcription, DNA-templated	GO:0043565 sequence-specific DNA binding | GO:0003700 transcription factor activity, sequence-specific DNA binding	--
Csa2G238260.1	28.9177	132.86	2.19989	Up	csv:101203288	GO:0008152 metabolic process	GO:0003824 catalytic activity	--
Csa7G431330.1	4.44602	60.7514	3.77233	Up	csv:101206499	--	--	--
Csa4G618500.1	52.6576	24.0265	-1.13201	Down	atr:18448121	GO:0008152 metabolic process	GO:0016758 transferase activity, transferring hexosyl groups	--
Csa5G631510.1	2.89829	10.755	1.89174	Up	csv:105435603	--	--	--
MSTRG.13576	5.66061	27.8708	2.29972	Up
Csa3G822280.1	10.872	42.8624	1.97909	Up	--	--	--	--
Csa4G652060.2	0.896634	11.0337	3.62126	Up	bna:106363681	--	--	--
MSTRG.1945	6.35078	24.7932	1.96494	Up
Csa4G008780.1	38.3763	110.563	1.52658	Up	csv:105434452	GO:0009800 cinnamic acid biosynthetic process | GO:0006559 L-phenylalanine catabolic process	GO:0045548 phenylalanine ammonia-lyase activity	GO:0005737 cytoplasm
Csa4G010410.1	7.81315	1.76023	-2.15014	Down	--	--	--	GO:0016021 integral component of membrane
Csa6G425720.1	2.92663	15.1986	2.37663	Up	bna:106383523	GO:0006355 regulation of transcription, DNA-templated	GO:0003677 DNA binding	GO:0005634 nucleus
Csa2G010390.1	445.07	210.336	-1.08134	Down	--	GO:0050832 defense response to fungus | GO:0042742 defense response to bacterium	--	--
Csa6G133740.1	7.16138	18.7148	1.38587	Up	--	--	--	GO:0016021 integral component of membrane
MSTRG.8053	178.598	68.1522	-1.38989	Down
Csa4G626600.1	740.211	166.703	-2.15065	Down	csv:101207371	GO:0098869 cellular oxidant detoxification | GO:0006979 response to oxidative stress | GO:0042744 hydrogen peroxide catabolic process | GO:0055114 oxidation-reduction process	GO:0046872 metal ion binding | GO:0020037 heme binding | GO:0004601 peroxidase activity	GO:0005576 extracellular region
Csa4G000870.1	85.6176	33.637	-1.34786	Down	csv:101212914	GO:0009095 aromatic amino acid family biosynthetic process, prephenate pathway | GO:0009793 embryo development ending in seed dormancy	GO:0008483 transaminase activity | GO:0030170 pyridoxal phosphate binding	GO:0009570 chloroplast stroma
Csa1G287020.1	471.152	987.236	1.0672	Up	ppp:PHYPADRAFT_142394	--	--	GO:0016021 integral component of membrane
Csa6G128560.1	25.5021	12.1261	-1.07251	Down	gsl:Gasu_10350	GO:0006474 N-terminal protein amino acid acetylation	GO:0008080 N-acetyltransferase activity	GO:0005737 cytoplasm
Csa5G157930.1	2.74674	9.93953	1.85546	Up	--	GO:0008152 metabolic process	GO:0016597 amino acid binding | GO:0016779 nucleotidyltransferase activity	--
Csa6G016950.1	2.00045	16.7903	3.06923	Up	cic:CICLE_v10019173mg	--	--	--
Csa6G398200.1	29.5285	63.8274	1.11207	Up	--	--	--	GO:0016021 integral component of membrane
MSTRG.10752	2.20707	14.4263	2.7085	Up
Csa6G318160.1	64.2925	5.43332	-3.56474	Down	csv:101222764	GO:0006355 regulation of transcription, DNA-templated	GO:0003677 DNA binding | GO:0003700 transcription factor activity, sequence-specific DNA binding	GO:0005634 nucleus
Csa1G433610.1	14.9751	44.9908	1.58706	Up	csv:101203184	GO:0016042 lipid catabolic process	GO:0004623 phospholipase A2 activity | GO:0005509 calcium ion binding	GO:0005773 vacuole
Csa1G696520.1	341.288	119.549	-1.51339	Down	pxb:103958384	GO:0009116 nucleoside metabolic process	GO:0003824 catalytic activity	GO:0016021 integral component of membrane
Csa2G173020.1	1.39799	8.52392	2.60816	Up	--	--	--	--
MSTRG.10401	2.97915	11.4176	1.93829	Up
Csa5G146290.1	16.4658	5.2664	-1.64458	Down	--	--	--	--
Csa1G587980.1	11.3162	89.3703	2.9814	Up	aly:ARALYDRAFT_485655	GO:0005975 carbohydrate metabolic process	GO:0004553 hydrolase activity, hydrolyzing O-glycosyl compounds	--
Csa7G066240.1	14.5291	31.5082	1.11678	Up	tcc:TCM_016634	--	--	--
Csa7G098740.1	7.97823	1.03456	-2.54412	Down	--	--	--	--
Csa1G085360.1	21.2457	46.9949	1.14533	Up	eus:EUTSA_v10010152mg	GO:0005975 carbohydrate metabolic process	GO:0030246 carbohydrate binding | GO:0004553 hydrolase activity, hydrolyzing O-glycosyl compounds	--
Csa5G049530.1	3.10341	11.2993	1.86431	Up	bna:106362479	GO:0006468 protein phosphorylation	GO:0004672 protein kinase activity | GO:0005524 ATP binding	GO:0016021 integral component of membrane
Csa1G665910.1	4.73042	23.986	2.34215	Up	thj:104813337	--	--	--
Csa5G636630.1	26.8831	106.412	1.98489	Up	pmum:103330022	--	--	--
Csa3G134660.1	15.3413	36.5855	1.25386	Up	vvi:100263707	--	--	GO:0016021 integral component of membrane
Csa1G714680.1	103.358	50.3407	-1.03785	Down	csv:101215480	GO:0015979 photosynthesis | GO:0019344 cysteine biosynthetic process	--	GO:0016021 integral component of membrane | GO:0009538 photosystem I reaction center | GO:0009941 chloroplast envelope | GO:0009534 chloroplast thylakoid | GO:0010287 plastoglobule
Csa7G007930.1	6.15544	20.5742	1.74091	Up	csv:101203091	GO:0009733 response to auxin	--	--
Csa5G646700.1	188.931	64.4152	-1.55239	Down	csv:101218137	--	--	--
Csa3G914580.1	32.566	593.482	4.18777	Up	--	GO:0010951 negative regulation of endopeptidase activity | GO:0009611 response to wounding	GO:0004867 serine-type endopeptidase inhibitor activity	--
Csa3G017030.2	34.8994	77.9855	1.16	Up	tcc:TCM_015814	GO:0006468 protein phosphorylation	GO:0005524 ATP binding | GO:0004674 protein serine/threonine kinase activity	--
Csa3G837550.1	27.6038	9.57376	-1.52771	Down	ppp:PHYPADRAFT_122374	GO:0006694 steroid biosynthetic process | GO:0055114 oxidation-reduction process	GO:0003854 3-beta-hydroxy-delta5-steroid dehydrogenase activity	--
Csa5G162580.1	1.99199	8.02245	2.00984	Up	csv:101203925	GO:0006810 transport	GO:0005215 transporter activity	GO:0016021 integral component of membrane
Csa3G222800.1	340.951	145.331	-1.23022	Down	csv:101204479	GO:0022900 electron transport chain	GO:0046872 metal ion binding | GO:0009055 electron carrier activity | GO:0051537 2 iron, 2 sulfur cluster binding	--
Csa6G485140.1	4.72301	18.0002	1.93023	Up	--	--	--	--
MSTRG.5721	59.8833	19.4207	-1.62456	Down
Csa6G499090.1	77.8123	235.85	1.5998	Up	csv:101204542	GO:0055085 transmembrane transport | GO:0006839 mitochondrial transport | GO:0006412 translation	GO:0003735 structural constituent of ribosome	GO:0016021 integral component of membrane | GO:0031966 mitochondrial membrane
Csa1G046040.1	1.78565	8.2352	2.20535	Up	mdm:103444978	GO:0006468 protein phosphorylation	GO:0005524 ATP binding | GO:0004674 protein serine/threonine kinase activity	--
Csa4G630010.1	115.882	342.433	1.56316	Up	csv:101213540	GO:0006355 regulation of transcription, DNA-templated	GO:0003700 transcription factor activity, sequence-specific DNA binding | GO:0003677 DNA binding	GO:0005634 nucleus
Csa7G253780.1	91.3397	28.8361	-1.66337	Down	cit:102619380	--	--	--
MSTRG.8363	19.4319	45.0892	1.21436	Up
Csa2G382470.1	53.1241	136.694	1.36351	Up	--	--	--	--
MSTRG.8503	3.95185	27.4525	2.79634	Up
Csa1G481200.1	15.7542	64.3555	2.03033	Up	csv:101205924	GO:0006887 exocytosis	--	GO:0000145 exocyst
Csa2G336130.1	726.682	331.773	-1.13113	Down	cmo:103499616	GO:0009072 aromatic amino acid family metabolic process	GO:0003824 catalytic activity	GO:0005737 cytoplasm
Csa4G038680.1	1.91211	20.0171	3.388	Up	--	--	--	GO:0016021 integral component of membrane
Csa4G022970.1	10.1123	50.0366	2.30687	Up	gra:105764879	--	--	--
Csa2G258750.1	3.59874	55.2941	3.94156	Up	csv:105434610	GO:0009733 response to auxin	--	--
Csa5G606850.2	4.03445	12.0419	1.57762	Up	--	--	--	--
Csa5G613600.1	5.89137	23.6169	2.00315	Up	--	--	--	--
Csa5G647490.1	3.40353	11.563	1.76441	Up	csv:101221696	--	--	--
Csa1G507460.1	9.35996	0.73114	-3.67828	Down	csv:101219750	--	--	--
Csa5G139760.1	173.601	474.825	1.45162	Up	csv:101214593	GO:0006032 chitin catabolic process | GO:0000272 polysaccharide catabolic process	GO:0004568 chitinase activity	GO:0005615 extracellular space
Csa6G493310.1	0.418568	12.4845	4.89853	Up	csv:101211093	--	--	--
Csa6G491660.1	13.5387	28.2579	1.06157	Up	csv:101212793	GO:0007264 small GTPase mediated signal transduction | GO:0015031 protein transport	GO:0005525 GTP binding	GO:0005622 intracellular
Csa2G287080.1	16.1538	38.2402	1.24322	Up	csv:101207360	--	--	GO:0016021 integral component of membrane
Csa6G004600.1	250.778	124.088	-1.01505	Down	csv:101220896	--	--	--
Csa3G127030.1	1.57917	16.6325	3.39677	Up	bna:106363601	GO:0010440 stomatal lineage progression | GO:0000079 regulation of cyclin-dependent protein serine/threonine kinase activity	GO:0016301 kinase activity | GO:0019901 protein kinase binding	--
Csa2G004710.1	642.533	1579.7	1.29781	Up	--	--	--	GO:0016021 integral component of membrane
MSTRG.16851	29.3698	14.1742	-1.05107	Down
Csa6G151810.1	10.8737	0.669295	-4.02206	Down	csv:101209050	GO:0055114 oxidation-reduction process	GO:0080019 fatty-acyl-CoA reductase (alcohol-forming) activity	--
Csa4G094530.1	57.0446	16.2011	-1.816	Down	ota:Ot05g02230	GO:0006508 proteolysis	GO:0004252 serine-type endopeptidase activity	GO:0016021 integral component of membrane
Csa6G016970.1	36.7674	15.3143	-1.26355	Down	csv:101211740	--	--	--
Csa5G139100.1	23.3243	90.1233	1.95006	Up	pper:PRUPE_ppa013301mg	GO:0009733 response to auxin	--	--
Csa1G599540.1	740.528	3295.73	2.15397	Up	--	--	--	GO:0016021 integral component of membrane
Csa2G034620.1	16.3613	46.3695	1.50289	Up	--	--	GO:0046983 protein dimerization activity	--
Csa6G213910.1	1198.93	270.353	-2.14883	Down	csv:101207371	GO:0098869 cellular oxidant detoxification | GO:0006979 response to oxidative stress | GO:0042744 hydrogen peroxide catabolic process | GO:0055114 oxidation-reduction process	GO:0046872 metal ion binding | GO:0020037 heme binding | GO:0004601 peroxidase activity	GO:0005576 extracellular region
Csa5G608360.1	15.7117	42.7342	1.44355	Up	--	--	--	--
Csa3G121690.1	11.5324	29.6054	1.36016	Up	gra:105802729	GO:0000186 activation of MAPKK activity	GO:0005524 ATP binding | GO:0004709 MAP kinase kinase kinase activity	GO:0016021 integral component of membrane | GO:0005622 intracellular
Csa3G483770.1	12.9258	42.4203	1.7145	Up	--	--	--	--
Csa7G073500.1	15.2497	2.43181	-2.64868	Down	atr:18438291	--	--	--
Csa5G622520.1	32.936	12.6328	-1.38249	Down	csv:101205739	--	--	--
Csa2G371100.1	8.82055	109.134	3.62908	Up	aip:107606484	GO:0006508 proteolysis	GO:0004190 aspartic-type endopeptidase activity	--
Csa7G211080.1	75.8261	18.3439	-2.04739	Down	--	--	--	--
Csa5G640520.1	0.710135	10.0984	3.82989	Up	--	--	--	--
MSTRG.8489	10.1422	1.33378	-2.92677	Down
Csa6G111930.1	4.26664	16.6852	1.96739	Up	smo:SELMODRAFT_423923	--	--	--
Csa3G076560.1	10.372	22.3774	1.10935	Up	--	--	--	--
Csa2G271490.1	11.3118	35.9548	1.66836	Up	--	--	--	--
Csa3G848880.1	35.6456	84.109	1.23854	Up	gra:105773256	--	--	--
Csa5G622450.1	4.92322	23.0771	2.22879	Up	csv:101206690	--	--	--
Csa6G008840.1	3.54916	14.8866	2.06846	Up	--	--	--	--
MSTRG.8930	4033.29	1293.94	-1.64019	Down
Csa3G854760.1	28.672	58.4794	1.02829	Up	csv:101211531	GO:0008152 metabolic process	GO:0016757 transferase activity, transferring glycosyl groups	--
Csa6G076830.1	98.1094	28.0441	-1.80669	Down	sly:101247547	--	GO:0005509 calcium ion binding	--
Csa5G647500.1	2.99417	10.4244	1.79974	Up	csv:101221696	--	--	--
Csa5G146930.1	760.675	2938.21	1.94958	Up	--	--	--	--
Csa4G326550.1	2.76097	18.1172	2.71411	Up	csv:101210304	GO:0008152 metabolic process	GO:0030170 pyridoxal phosphate binding | GO:0008453 alanine-glyoxylate transaminase activity | GO:0042802 identical protein binding	GO:0005739 mitochondrion
Csa3G816710.1	58.0157	148.234	1.35336	Up	--	--	--	--
Csa3G126230.1	116.624	54.6473	-1.09364	Down	csv:101215568	GO:0009423 chorismate biosynthetic process | GO:0009073 aromatic amino acid family biosynthetic process	GO:0003866 3-phosphoshikimate 1-carboxyvinyltransferase activity	--
Csa2G360780.1	60.6419	125.626	1.05075	Up	csv:101221732	GO:0055114 oxidation-reduction process	GO:0047987 hydroperoxide dehydratase activity | GO:0020037 heme binding | GO:0016705 oxidoreductase activity, acting on paired donors, with incorporation or reduction of molecular oxygen | GO:0004497 monooxygenase activity | GO:0005506 iron ion binding	--
Csa1G013250.1	20.0021	2.44207	-3.03398	Down	csv:101217969	GO:0098869 cellular oxidant detoxification | GO:0055114 oxidation-reduction process	GO:0050664 oxidoreductase activity, acting on NAD(P)H, oxygen as acceptor | GO:0004601 peroxidase activity | GO:0005509 calcium ion binding	GO:0016021 integral component of membrane
Csa7G058620.1	7.31561	17.8196	1.28442	Up	csv:101216143	GO:0031222 arabinan catabolic process | GO:0045493 xylan catabolic process	GO:0009044 xylan 1,4-beta-xylosidase activity | GO:0046556 alpha-L-arabinofuranosidase activity	GO:0009505 plant-type cell wall
MSTRG.14206	20.0056	54.8014	1.45381	Up
Csa4G648520.1	2.48183	9.63118	1.95631	Up	csv:101214398	GO:0048281 inflorescence morphogenesis | GO:0010103 stomatal complex morphogenesis | GO:0010148 transpiration | GO:0009944 polarity specification of adaxial/abaxial axis | GO:0001558 regulation of cell growth | GO:0009664 plant-type cell wall organization | GO:0010075 regulation of meristem growth | GO:0030155 regulation of cell adhesion | GO:0050832 defense response to fungus | GO:0042742 defens…	GO:0019199 transmembrane receptor protein kinase activity | GO:0032440 2-alkenal reductase [NAD(P)] activity | GO:0004674 protein serine/threonine kinase activity | GO:0005524 ATP binding	GO:0016021 integral component of membrane | GO:0005739 mitochondrion
Csa4G011770.1	70.547	24.7192	-1.51295	Down	bna:106383523	GO:0006355 regulation of transcription, DNA-templated	GO:0003677 DNA binding	GO:0005634 nucleus
Csa4G165920.1	57.7821	27.6332	-1.06422	Down	csv:101213619	GO:0015995 chlorophyll biosynthetic process	GO:0016851 magnesium chelatase activity	--
Csa3G895830.1	11.3406	3.85789	-1.55561	Down	--	--	--	--
MSTRG.16753	3.03743	12.3557	2.02425	Up
Csa3G119240.1	14.1087	4.82029	-1.5494	Down	csv:101204509	GO:0006355 regulation of transcription, DNA-templated	GO:0043565 sequence-specific DNA binding | GO:0003700 transcription factor activity, sequence-specific DNA binding	GO:0005634 nucleus
Csa1G064700.1	4.22485	18.7957	2.15343	Up	csv:101219526	GO:0071555 cell wall organization | GO:0010411 xyloglucan metabolic process | GO:0042546 cell wall biogenesis	GO:0016762 xyloglucan:xyloglucosyl transferase activity | GO:0004553 hydrolase activity, hydrolyzing O-glycosyl compounds	GO:0005618 cell wall | GO:0048046 apoplast
Csa1G575090.1	8.05915	22.8617	1.50424	Up	pper:PRUPE_ppa024854mg	--	--	--
Csa3G597370.1	5.88871	16.8285	1.51488	Up	--	--	--	--
Csa6G452640.1	16.4092	0.737508	-4.4757	Down	--	GO:0050896 response to stimulus	--	--
Csa7G432480.1	11.6968	63.7606	2.44655	Up	mdm:103419981	--	--	--
Csa5G517090.1	92.4866	206.042	1.15562	Up	csv:101213758	GO:0055114 oxidation-reduction process | GO:0006629 lipid metabolic process	GO:0016627 oxidoreductase activity, acting on the CH-CH group of donors	GO:0016021 integral component of membrane | GO:0005737 cytoplasm
Csa6G439930.1	123.252	48.0102	-1.3602	Down	--	--	--	--
Csa2G178720.1	24.6324	10.3174	-1.25549	Down	cmo:103483603	--	GO:0008270 zinc ion binding	GO:0016021 integral component of membrane
Csa5G644580.1	78.1966	11.5248	-2.76236	Down	csv:101215037	--	--	--
MSTRG.14047	1.67967	11.2538	2.74416	Up
Csa2G369200.1	13.441	27.7621	1.04648	Up	vvi:100259155	--	GO:0046983 protein dimerization activity	--
Csa6G188150.1	29.7146	131.39	2.14461	Up	--	--	--	--
Csa2G348850.1	33.2059	71.104	1.09849	Up	--	--	--	GO:0016021 integral component of membrane
MSTRG.7144	1.95722	8.2257	2.07133	Up
Csa5G487700.1	17.9879	126.71	2.81643	Up	--	--	--	--
Csa2G351620.1	42.8493	86.9525	1.02095	Up	--	--	--	--
Csa7G378520.1	0.113989	5.57949	5.61316	Up	csv:101218948	--	--	--
Csa3G782680.1	99.79	309.097	1.63109	Up	csv:101208931	GO:0016192 vesicle-mediated transport | GO:0006886 intracellular protein transport | GO:0061025 membrane fusion	GO:0005484 SNAP receptor activity	GO:0016021 integral component of membrane | GO:0005622 intracellular
MSTRG.13191	37.0073	18.0982	-1.03196	Down
Csa7G066840.1	19.9121	43.6839	1.13345	Up	csv:101205412	GO:0006468 protein phosphorylation	GO:0030246 carbohydrate binding | GO:0005524 ATP binding | GO:0004674 protein serine/threonine kinase activity	GO:0016021 integral component of membrane
Csa1G680120.1	42.9326	6.1267	-2.80889	Down	csv:101205504	GO:0006520 cellular amino acid metabolic process	GO:0016829 lyase activity	--
Csa2G369140.1	33.853	14.0518	-1.26853	Down	--	--	--	--
MSTRG.1579	27.6019	12.1041	-1.18927	Down
Csa3G360150.1	16.0838	5.29185	-1.60377	Down	egu:105037764	--	--	--
Csa6G023890.2	0.182426	12.7589	5.19175	Up	--	--	--	--
Csa6G495760.1	7.36269	36.3743	2.30461	Up	csv:101222564	GO:0009725 response to hormone	--	GO:0016021 integral component of membrane
Csa2G258690.1	0.424393	13.3875	4.14307	Up	csv:105434425	GO:0009733 response to auxin	--	--
MSTRG.8928	2973.47	922.095	-1.68916	Down
Csa5G608020.1	6.33613	0.271971	-4.54208	Down	csv:101216779	--	--	--
MSTRG.2273	3.64958	14.0835	1.94821	Up
Csa5G610470.1	4.57073	12.4117	1.44121	Up	csv:101216053	--	--	--
Csa6G011720.1	31.2018	13.5515	-1.20317	Down	aip:107615479	--	--	--
Csa3G000690.1	16.468	3.87725	-2.08656	Down	egr:104419566	GO:0055085 transmembrane transport	--	GO:0016021 integral component of membrane
Csa4G112650.1	15.1266	4.97477	-1.60439	Down	spen:107004995	GO:0055114 oxidation-reduction process	GO:0046872 metal ion binding | GO:0016491 oxidoreductase activity	--
Csa6G139750.1	263.923	127.931	-1.04475	Down	csv:101213845	GO:0009765 photosynthesis, light harvesting | GO:0018298 protein-chromophore linkage	GO:0046872 metal ion binding | GO:0016168 chlorophyll binding	GO:0016021 integral component of membrane | GO:0009507 chloroplast | GO:0009522 photosystem I
Csa4G642550.1	14.7885	64.2039	2.11819	Up	--	--	--	GO:0016021 integral component of membrane
Csa6G487540.1	15.3999	6.03945	-1.35043	Down	aly:ARALYDRAFT_474859	GO:0055114 oxidation-reduction process	GO:0020037 heme binding | GO:0016705 oxidoreductase activity, acting on paired donors, with incorporation or reduction of molecular oxygen | GO:0004497 monooxygenase activity | GO:0005506 iron ion binding	GO:0016021 integral component of membrane
Csa7G373510.1	2.23188	18.9463	3.08559	Up	csv:101221720	--	--	--
Csa7G071570.1	15.8242	44.4303	1.48941	Up	--	--	--	--
Csa5G156120.1	0.834761	8.83031	3.40303	Up	osa:4336725	GO:0055114 oxidation-reduction process	GO:0050660 flavin adenine dinucleotide binding | GO:0016614 oxidoreductase activity, acting on CH-OH group of donors	--
Csa3G142960.1	427.944	16.4998	-4.69691	Down	--	GO:0010951 negative regulation of endopeptidase activity | GO:0009611 response to wounding	GO:0008233 peptidase activity | GO:0004867 serine-type endopeptidase inhibitor activity	--
MSTRG.13157	0.68053	6.71345	3.30232	Up
Csa4G500830.1	5.88561	39.3183	2.73994	Up	--	--	GO:0030246 carbohydrate binding	--
Csa6G020130.1	13.9594	141.092	3.33733	Up	--	--	--	--
Csa7G378530.2	9.70525	64.4877	2.73219	Up	csv:101219427	--	--	--
Csa6G040540.1	16.8336	35.0252	1.05705	Up	csv:101219245	--	--	--
Csa7G070810.1	9.9634	0	-4.34057	Down	--	--	--	--
Csa1G001360.1	11.3604	0.265293	-5.42029	Down	csv:101210256	GO:0008152 metabolic process	GO:0016747 transferase activity, transferring acyl groups other than amino-acyl groups	--
MSTRG.3352	153.643	37.1575	-2.0414	Down
Csa1G264550.1	4.80558	21.7545	2.17853	Up	csv:101216337	GO:0055114 oxidation-reduction process	GO:0050660 flavin adenine dinucleotide binding | GO:0004499 N,N-dimethylaniline monooxygenase activity | GO:0050661 NADP binding	--
Csa2G356680.1	17.2618	36.8556	1.0943	Up	--	--	--	GO:0016021 integral component of membrane
Csa1G569400.1	14.6787	63.491	2.11282	Up	--	--	--	--
Csa4G012430.1	44.159	14.2299	-1.63378	Down	--	--	--	--
Csa2G234570.1	15.1114	34.7921	1.20312	Up	--	--	--	--
Csa1G479100.1	8.31978	39.7985	2.2581	Up	--	--	--	--
MSTRG.11190	2.61151	12.5079	2.25989	Up
Csa6G280200.1	121.122	29.8524	-2.02055	Down	--	--	--	--
Csa6G509690.1	5.39904	19.1844	1.82916	Up	csv:101212923	GO:0006952 defense response | GO:0009607 response to biotic stimulus	GO:0005516 calmodulin binding	GO:0016021 integral component of membrane
MSTRG.12170	10.0043	30.3987	1.60338	Up
Csa1G042290.1	67.988	33.4725	-1.02231	Down	nnu:104593744	GO:0006355 regulation of transcription, DNA-templated	GO:0003700 transcription factor activity, sequence-specific DNA binding | GO:0003677 DNA binding	GO:0005634 nucleus
Csa3G893410.1	91.6121	22.7522	-2.00953	Down	csv:101222382	GO:0006094 gluconeogenesis | GO:0016310 phosphorylation	GO:0016301 kinase activity | GO:0004612 phosphoenolpyruvate carboxykinase (ATP) activity | GO:0005524 ATP binding	GO:0005737 cytoplasm
Csa1G009810.1	196.553	94.0061	-1.06409	Down	csv:101222701	GO:0009765 photosynthesis, light harvesting | GO:0018298 protein-chromophore linkage	GO:0046872 metal ion binding | GO:0016168 chlorophyll binding	GO:0016021 integral component of membrane | GO:0009507 chloroplast | GO:0009522 photosystem I
Csa3G877650.1	2.54123	18.6422	2.87498	Up	csv:101208132	GO:0009734 auxin-activated signaling pathway | GO:0006355 regulation of transcription, DNA-templated	--	GO:0005634 nucleus
Csa1G614640.1	51.9538	197.802	1.92875	Up	--	--	--	--
Csa4G029990.1	16.0583	32.3596	1.01088	Up	csv:101207195	GO:0006633 fatty acid biosynthetic process	GO:0016836 hydro-lyase activity	GO:0005737 cytoplasm
Csa6G113500.2	23.6415	9.3871	-1.33257	Down	vvi:100252764	--	--	GO:0016021 integral component of membrane
MSTRG.16598	9.52322	27.5494	1.5325	Up
MSTRG.5433	34.6973	1.27846	-4.76235	Down
Csa5G515020.1	7.67354	23.4418	1.61112	Up	--	--	--	GO:0016021 integral component of membrane | GO:0005886 plasma membrane
MSTRG.16505	22.1194	9.49814	-1.2196	Down
MSTRG.15869	3.2219	12.4891	1.95469	Up
Csa2G425750.1	70.7172	31.749	-1.15535	Down	tcc:TCM_019148	GO:0055114 oxidation-reduction process	GO:0020037 heme binding | GO:0016705 oxidoreductase activity, acting on paired donors, with incorporation or reduction of molecular oxygen | GO:0004497 monooxygenase activity | GO:0005506 iron ion binding	GO:0016021 integral component of membrane
Csa5G152160.1	22.8257	94.1119	2.04372	Up	--	--	--	GO:0016021 integral component of membrane
Csa7G012940.1	19.5955	8.02663	-1.28766	Down	csv:101209132	GO:0009854 oxidative photosynthetic carbon pathway | GO:0055114 oxidation-reduction process	GO:0051287 NAD binding | GO:0008465 glycerate dehydrogenase activity	GO:0005777 peroxisome
Csa7G091730.1	4.00194	15.1671	1.92218	Up	--	--	--	--
MSTRG.12163	0.255945	6.24551	4.60891	Up
Csa7G062780.1	36.2786	13.6028	-1.41521	Down	nnu:104605972	--	GO:0005509 calcium ion binding | GO:0005544 calcium-dependent phospholipid binding	--
Csa4G182290.1	28.2137	0.53554	-5.0211	Down	--	--	--	--
Csa4G645250.1	34.3804	90.7816	1.40081	Up	jcu:105642017	--	--	GO:0016021 integral component of membrane | GO:0009506 plasmodesma
Csa1G569330.1	24.5739	11.1645	-1.13821	Down	csv:101223011	--	GO:0003676 nucleic acid binding | GO:0000166 nucleotide binding	--
Csa5G167140.1	7.12044	0.358399	-4.31233	Down	mdm:103419981	--	GO:0009055 electron carrier activity	GO:0031224 intrinsic component of membrane
Csa3G483830.1	158.095	60.4924	-1.38597	Down	csv:101223219	GO:0015979 photosynthesis	--	GO:0009538 photosystem I reaction center
Csa7G031660.1	112.301	232.49	1.0498	Up	atr:105420786	--	--	--
Csa4G645240.1	2.72541	10.8804	1.99719	Up	pop:POPTR_0002s10030g	--	GO:0046983 protein dimerization activity	--
Csa4G370550.1	10.0039	24.9822	1.32034	Up	bna:106351991	GO:0006355 regulation of transcription, DNA-templated	GO:0003700 transcription factor activity, sequence-specific DNA binding | GO:0003677 DNA binding	GO:0005634 nucleus
Csa7G002520.1	6.99085	0.796049	-3.13454	Down	vvi:100233112	--	--	--
Csa5G292260.1	148.71	53.2294	-1.48221	Down	fve:101299079	GO:0055085 transmembrane transport	GO:0022891 substrate-specific transmembrane transporter activity	GO:0016021 integral component of membrane
Csa7G019900.1	19.7237	43.6361	1.14559	Up	gmx:100808279	--	--	GO:0005576 extracellular region
Csa6G483300.1	24.5715	5.74114	-2.09758	Down	csv:101204396	GO:0006098 pentose-phosphate shunt | GO:0009773 photosynthetic electron transport in photosystem I | GO:0019344 cysteine biosynthetic process | GO:0035304 regulation of protein dephosphorylation	--	GO:0009522 photosystem I | GO:0009535 chloroplast thylakoid membrane
Csa4G126430.1	5.98368	20.0443	1.74409	Up	mdm:103411406	--	--	--
Csa5G637660.1	12.2165	33.2373	1.44397	Up	csv:101221061	--	--	--
Csa3G142400.1	3.68466	14.7726	2.00332	Up	--	GO:0010951 negative regulation of endopeptidase activity | GO:0009611 response to wounding	GO:0008233 peptidase activity | GO:0004867 serine-type endopeptidase inhibitor activity	--
Csa4G000810.1	162.185	7.95665	-4.34934	Down	--	GO:0010951 negative regulation of endopeptidase activity	GO:0004867 serine-type endopeptidase inhibitor activity	--
Csa3G888550.1	38.7453	8.82586	-2.13421	Down	--	--	--	--
Csa2G368830.1	30.7769	82.5696	1.42376	Up	csv:101204817	GO:0007017 microtubule-based process | GO:0008152 metabolic process	GO:0005200 structural constituent of cytoskeleton | GO:0005525 GTP binding | GO:0003924 GTPase activity	GO:0005737 cytoplasm | GO:0005874 microtubule
Csa6G003410.1	9.83982	22.1816	1.17266	Up	--	--	--	--
Csa7G388370.1	26.828	1.53803	-3.97615	Down	--	--	--	--
MSTRG.8801	70.0834	664.654	3.24546	Up
CsaUNG030480.1	13.1953	3.61344	-1.86858	Down	--	--	--	--
Csa7G322060.1	19.3713	7.71161	-1.32882	Down	csv:101206036	--	--	--
Csa6G020740.1	20.1317	0.0907088	-6.28945	Down	--	--	--	--
Csa7G325190.1	13.046	27.3848	1.06976	Up	pda:103722329	--	--	--
Csa3G183330.1	38.4975	101.608	1.40018	Up	csv:101214239	GO:0008152 metabolic process	GO:0016747 transferase activity, transferring acyl groups other than amino-acyl groups	--
MSTRG.3833	23.8048	78.3036	1.71783	Up
Csa4G000860.1	6381.7	2581.51	-1.30573	Down	--	--	--	--
Csa5G589390.1	98.3417	29.526	-1.73582	Down	csv:101214055	--	--	--
Csa3G736850.2	9.98298	21.4998	1.10678	Up	mus:103974110	--	--	--
Csa5G139450.1	46.1429	20.3868	-1.17847	Down	egu:105046161	--	--	--
Csa6G425840.1	4.34436	12.7191	1.54978	Up	--	--	--	GO:0016021 integral component of membrane
Csa6G423390.1	2.74465	23.9739	3.12677	Up	csv:101220354	GO:0071555 cell wall organization | GO:0010411 xyloglucan metabolic process | GO:0042546 cell wall biogenesis	GO:0016762 xyloglucan:xyloglucosyl transferase activity | GO:0004553 hydrolase activity, hydrolyzing O-glycosyl compounds	GO:0005618 cell wall | GO:0048046 apoplast
Csa7G014450.1	8.26341	27.2593	1.72194	Up	csv:101209627	GO:0006810 transport	GO:0005215 transporter activity	GO:0016021 integral component of membrane
Csa6G518090.1	38.721	148.454	1.93882	Up	--	--	--	GO:0016021 integral component of membrane
Csa7G452230.1	117.945	28.7247	-2.03775	Down	--	--	--	--
Csa4G099750.1	97.4781	30.0772	-1.69641	Down	csv:101218283	GO:0006855 drug transmembrane transport	GO:0015297 antiporter activity | GO:0015238 drug transmembrane transporter activity	GO:0016021 integral component of membrane
Csa4G495210.1	5.38317	20.651	1.93968	Up	rcu:8276926	GO:0008152 metabolic process	GO:0016884 carbon-nitrogen ligase activity, with glutamine as amido-N-donor	GO:0016021 integral component of membrane
Csa7G067370.1	31.8626	177.169	2.47519	Up	--	--	--	--
Csa6G465000.1	2.7207	18.6158	2.77448	Up	--	--	--	--
Csa5G571560.1	19.0177	45.3816	1.25477	Up	csv:101215631	--	--	--
Csa4G064040.1	23.0763	49.3693	1.0972	Up	gmx:100816707	GO:0046777 protein autophosphorylation | GO:0031348 negative regulation of defense response | GO:0009627 systemic acquired resistance | GO:0030968 endoplasmic reticulum unfolded protein response | GO:0009863 salicylic acid mediated signaling pathway | GO:0009697 salicylic acid biosynthetic process	GO:0004674 protein serine/threonine kinase activity | GO:0005524 ATP binding	--
Csa3G736660.1	480.623	236.887	-1.02071	Down	csv:101211241	GO:0008152 metabolic process	GO:0016740 transferase activity	--
Csa4G500330.1	26.0322	12.071	-1.10875	Down	bna:106382378	GO:0008152 metabolic process	GO:0050662 coenzyme binding | GO:0003824 catalytic activity	--
Csa6G007970.1	13.88	29.9643	1.11024	Up	csv:101212704	--	--	--
Csa6G526440.1	9.70993	21.9907	1.17936	Up	--	--	--	--
Csa1G542510.1	109.112	896.795	3.03897	Up	tcc:TCM_027003	--	GO:0030246 carbohydrate binding	--
Csa5G571570.1	3.04339	10.6351	1.80508	Up	zma:100282976	--	--	--
Csa6G006850.1	21.5653	69.962	1.69786	Up	csv:101215907	--	--	--
MSTRG.15469	19.6647	223.022	3.5035	Up
Csa6G390120.1	1.43714	7.19507	2.32381	Up	--	--	--	--
Csa2G287170.1	51.4893	242.289	2.23439	Up	--	--	--	--
Csa3G812790.1	129.926	441.223	1.76382	Up	--	--	--	--
Csa5G589260.1	305.298	732.024	1.26167	Up	csv:101216623	--	--	--
Csa2G021000.1	119.173	5.75763	-4.37144	Down	--	GO:0010951 negative regulation of endopeptidase activity	GO:0004866 endopeptidase inhibitor activity	--
Csa5G161900.1	21.5847	89.5334	2.05242	Up	zma:103646289	--	--	--
Csa6G403600.1	40.7881	117.575	1.52736	Up	--	--	--	--
Csa7G237300.1	3.79003	26.5628	2.80912	Up	--	--	--	--
MSTRG.17080	13.8833	46.1472	1.73289	Up
Csa5G547610.1	5.04168	27.8652	2.46649	Up	csv:101208911	--	--	--
MSTRG.10427	9.01329	23.3607	1.37396	Up
Csa1G264540.1	4.30479	17.7902	2.04706	Up	csv:101216337	GO:0055114 oxidation-reduction process	GO:0050660 flavin adenine dinucleotide binding | GO:0004499 N,N-dimethylaniline monooxygenase activity | GO:0050661 NADP binding	--
Csa6G187400.1	1.63306	9.39305	2.52401	Up	--	GO:0008152 metabolic process	GO:0003950 NAD+ ADP-ribosyltransferase activity	--
Csa7G450590.1	17.7618	7.85131	-1.17777	Down	--	--	--	--
Csa3G164500.1	24.7768	76.7983	1.63208	Up	pvu:PHAVU_009G250400g	--	GO:0008270 zinc ion binding	GO:0016021 integral component of membrane
Csa1G050100.1	10.5606	146.441	3.79356	Up	bdi:100845475	GO:0008152 metabolic process	GO:0016788 hydrolase activity, acting on ester bonds	--
Csa5G647320.1	3.52236	13.3745	1.92487	Up	ppp:PHYPADRAFT_118478	--	--	--
Csa3G078800.1	23.1029	60.8055	1.39613	Up	csv:101211553	GO:0009228 thiamine biosynthetic process | GO:0006950 response to stress | GO:0055114 oxidation-reduction process	GO:0046872 metal ion binding | GO:0016491 oxidoreductase activity	GO:0009507 chloroplast
Csa6G183190.1	1.92995	9.75251	2.33721	Up	csv:101214250	GO:0006529 asparagine biosynthetic process | GO:0009646 response to absence of light | GO:0009063 cellular amino acid catabolic process	GO:0004066 asparagine synthase (glutamine-hydrolyzing) activity	--
Csa7G091220.1	9.22895	44.0341	2.25438	Up	--	--	--	--
Csa1G467730.1	9.78996	0.83113	-3.29448	Down	--	--	--	--
Csa3G122490.1	9.04238	34.7092	1.94054	Up	--	--	--	--
Csa6G169310.1	1.25943	16.613	3.72147	Up	csv:101209621	GO:0006355 regulation of transcription, DNA-templated	GO:0043565 sequence-specific DNA binding | GO:0003700 transcription factor activity, sequence-specific DNA binding	GO:0005634 nucleus
Csa5G623650.1	1395.98	10915.7	2.96705	Up	--	--	--	--
Csa6G499740.1	24.8639	7.73458	-1.68466	Down	csv:101206218	GO:0006468 protein phosphorylation	GO:0004672 protein kinase activity | GO:0005524 ATP binding	--
Csa7G394060.1	17.8954	46.5918	1.38049	Up	cmo:103492883	--	--	--
Csa3G099680.1	91.2317	23.8446	-1.93587	Down	csv:101207278	GO:0009765 photosynthesis, light harvesting | GO:0018298 protein-chromophore linkage	GO:0046872 metal ion binding | GO:0016168 chlorophyll binding	GO:0016021 integral component of membrane | GO:0009507 chloroplast | GO:0009522 photosystem I
Csa7G008430.1	10.2809	24.6396	1.26102	Up	csv:101203330	GO:0009733 response to auxin	--	--
Csa3G199580.1	56.8202	20.1389	-1.49642	Down	csv:101222395	GO:0009699 phenylpropanoid biosynthetic process | GO:0055114 oxidation-reduction process	GO:0045551 cinnamyl-alcohol dehydrogenase activity | GO:0052747 sinapyl alcohol dehydrogenase activity | GO:0008270 zinc ion binding	GO:0016021 integral component of membrane
Csa7G336480.1	115.559	41.1653	-1.48912	Down	--	--	--	--
Csa1G008530.1	223.839	102.897	-1.12126	Down	csv:101217494	GO:0006810 transport	GO:0005215 transporter activity	GO:0016021 integral component of membrane
MSTRG.13103	6.36656	18.0646	1.50458	Up
Csa2G010330.1	110.549	48.3714	-1.19247	Down	csv:101203467	GO:0015979 photosynthesis	--	GO:0016021 integral component of membrane | GO:0009507 chloroplast | GO:0009523 photosystem II
Csa5G152240.1	9.19194	34.6651	1.91504	Up	sita:101779886	GO:0030001 metal ion transport	GO:0046872 metal ion binding	--
Csa6G006860.1	36.3018	80.9718	1.15738	Up	--	--	--	--
MSTRG.14888	6.06664	14.8711	1.29354	Up
Csa2G357340.1	87.1948	312.37	1.84094	Up	egr:104453847	--	GO:0005509 calcium ion binding	--
Csa6G498410.1	19.6562	3.09043	-2.66911	Down	adu:107468558	GO:0008152 metabolic process	GO:0016758 transferase activity, transferring hexosyl groups	--
Csa1G228960.1	1.8868	96.3673	5.67453	Up	zma:103646289	--	--	--
Csa6G445760.1	49.6755	162.769	1.71222	Up	csv:101218617	GO:0009800 cinnamic acid biosynthetic process | GO:0006559 L-phenylalanine catabolic process	GO:0045548 phenylalanine ammonia-lyase activity	GO:0005737 cytoplasm
Csa6G497050.1	4.56122	18.8636	2.04812	Up	csv:101217909	GO:0007017 microtubule-based process | GO:0008152 metabolic process	GO:0005200 structural constituent of cytoskeleton | GO:0005525 GTP binding | GO:0003924 GTPase activity	GO:0005737 cytoplasm | GO:0005874 microtubule
Csa7G322600.1	43.1334	103.694	1.26546	Up	--	--	--	--
Csa4G050160.1	14.3039	48.9006	1.77344	Up	rcu:8276560	--	--	GO:0016021 integral component of membrane
Csa3G164540.1	19.3524	44.521	1.20197	Up	--	--	--	--
Csa7G325710.1	1.29594	22.1433	4.0948	Up	ccp:CHC_T00005737001	--	--	--
MSTRG.3696	21.6087	6.94249	-1.63809	Down
Csa7G428890.1	23.3799	61.4775	1.39479	Up	pop:POPTR_0002s10030g	--	--	--
Csa3G147780.1	74.261	27.7642	-1.41938	Down	csv:101207214	GO:0015979 photosynthesis	--	GO:0009538 photosystem I reaction center | GO:0009535 chloroplast thylakoid membrane
Csa3G175690.1	31.0668	95.8992	1.62615	Up	csv:101212172	GO:0016311 dephosphorylation | GO:0005992 trehalose biosynthetic process	GO:0004805 trehalose-phosphatase activity	--
Csa1G528600.1	5.99465	0.165734	-5.17674	Down	csv:101214516	GO:0055114 oxidation-reduction process	GO:0020037 heme binding | GO:0005506 iron ion binding | GO:0070330 aromatase activity	GO:0016021 integral component of membrane
Csa6G421680.1	19.635	85.4028	2.12085	Up	cic:CICLE_v10027727mg	GO:0008152 metabolic process	GO:0016788 hydrolase activity, acting on ester bonds	--
Csa6G311000.1	8.77481	0.340861	-4.11181	Down	--	--	--	--
Csa6G338090.1	2.59416	24.8775	3.2615	Up	brp:103855006	GO:0006355 regulation of transcription, DNA-templated	GO:0003677 DNA binding	--
Csa3G238100.1	24.2162	8.72817	-1.47222	Down	nnu:104595031	GO:0055085 transmembrane transport	--	GO:0016021 integral component of membrane
Csa7G004030.1	28.6614	12.0616	-1.24868	Down	cit:102621411	--	--	--
Csa5G484630.1	11.173	30.8896	1.46711	Up	ath:AT1G59970	GO:0006508 proteolysis	GO:0004222 metalloendopeptidase activity | GO:0008270 zinc ion binding	GO:0031012 extracellular matrix
Csa5G632120.1	15.3557	45.7994	1.57656	Up	csv:101215525	--	--	--
Csa4G614170.1	12.9809	3.28288	-1.98336	Down	cvr:CHLNCDRAFT_141917	GO:0006355 regulation of transcription, DNA-templated	GO:0003677 DNA binding	GO:0005634 nucleus
Csa1G467720.1	17.7971	36.0002	1.01636	Up	smo:SELMODRAFT_51906	GO:0016567 protein ubiquitination	GO:0004842 ubiquitin-protein transferase activity	--
Csa4G052080.1	30.3695	105.051	1.7904	Up	--	--	--	--
MSTRG.16229	9.03472	66.4565	2.87886	Up
MSTRG.13633	58.5868	4.99391	-3.55233	Down
Csa4G008250.1	35.4191	90.3314	1.3507	Up	cmo:103494629	GO:0009800 cinnamic acid biosynthetic process | GO:0006559 L-phenylalanine catabolic process	GO:0045548 phenylalanine ammonia-lyase activity	GO:0005737 cytoplasm
Csa6G062310.1	11.1473	29.1597	1.38729	Up	csv:101215408	--	--	--
Csa5G197120.1	14.3956	4.41696	-1.70451	Down	csv:101211457	--	--	--
Csa2G000260.1	58.5388	19.6886	-1.57204	Down	vcn:VOLCADRAFT_106026	GO:0015979 photosynthesis	--	GO:0016021 integral component of membrane | GO:0009523 photosystem II
Csa6G501340.1	27.6367	12.4803	-1.14693	Down	csv:101204017	GO:0055114 oxidation-reduction process	GO:0020037 heme binding | GO:0016705 oxidoreductase activity, acting on paired donors, with incorporation or reduction of molecular oxygen | GO:0005506 iron ion binding	--
Csa3G778280.1	77.0268	23.1304	-1.73557	Down	osa:4335093	GO:0055114 oxidation-reduction process	GO:0016491 oxidoreductase activity	--
Csa5G203390.1	15.9131	38.9149	1.2901	Up	csv:101212421	GO:0035556 intracellular signal transduction | GO:0016042 lipid catabolic process	GO:0004871 signal transducer activity | GO:0004435 phosphatidylinositol phospholipase C activity	GO:0005622 intracellular
Csa6G014830.1	2.21945	10.0641	2.18094	Up	--	--	--	--
Csa3G180440.1	5.70035	14.7126	1.36793	Up	sot:102601844	--	--	--
Csa7G378530.1	2.13026	22.9512	3.42947	Up	csv:101219427	--	--	--
Csa3G331330.1	103.79	214.183	1.04518	Up	--	GO:0009607 response to biotic stimulus | GO:0006952 defense response	--	--
Csa2G094380.1	17.3767	58.3817	1.74836	Up	sot:102581679	GO:0008152 metabolic process	GO:0003924 GTPase activity | GO:0005525 GTP binding	--
Csa5G168240.1	147.806	56.119	-1.39714	Down	sly:543900	--	--	GO:0016021 integral component of membrane
Csa4G631060.1	18.2585	6.76693	-1.43199	Down	--	GO:0016310 phosphorylation	GO:0016301 kinase activity	--
Csa3G563290.1	6.40661	17.6181	1.45943	Up	mdm:103411406	--	--	--
Csa2G270750.1	109.347	254.642	1.21956	Up	csv:101219263	GO:0007264 small GTPase mediated signal transduction | GO:0015031 protein transport	GO:0005525 GTP binding	GO:0005622 intracellular | GO:0016020 membrane
Csa3G829170.1	19.7369	39.7555	1.01026	Up	csv:101219829	GO:0098869 cellular oxidant detoxification | GO:0006979 response to oxidative stress | GO:0042744 hydrogen peroxide catabolic process | GO:0055114 oxidation-reduction process	GO:0046872 metal ion binding | GO:0020037 heme binding | GO:0004601 peroxidase activity	GO:0005576 extracellular region
Csa4G022900.1	39.1266	0.0134516	-6.81796	Down	tcc:TCM_016262	GO:0055114 oxidation-reduction process	GO:0046872 metal ion binding | GO:0016491 oxidoreductase activity	--
Csa6G500660.1	4.43892	35.9215	3.01657	Up	mdm:103421028	GO:0030001 metal ion transport	GO:0046872 metal ion binding	--
MSTRG.15323	50.9419	2.16975	-4.55325	Down
Csa6G486960.1	7.30852	43.6111	2.57704	Up	smo:SELMODRAFT_24407	GO:0006355 regulation of transcription, DNA-templated	GO:0043565 sequence-specific DNA binding | GO:0003700 transcription factor activity, sequence-specific DNA binding	--
MSTRG.826	32.7636	14.7966	-1.14683	Down
Csa4G454150.1	22.1421	10.4142	-1.08824	Down	csv:101209540	GO:0006468 protein phosphorylation	GO:0004672 protein kinase activity | GO:0005524 ATP binding	--
Csa4G290790.1	4.93396	13.653	1.4684	Up	egu:105051411	GO:0006468 protein phosphorylation	GO:0004672 protein kinase activity | GO:0005524 ATP binding	--
Csa4G296140.1	25.9663	10.1491	-1.35529	Down	csv:101212147	GO:0008152 metabolic process	GO:0016787 hydrolase activity	--
MSTRG.16178	7.54429	20.1975	1.42072	Up
Csa5G190540.1	9.06748	2.29356	-1.98311	Down	cmo:103501408	--	--	--
Csa4G012390.1	65.0934	31.6939	-1.03831	Down	egu:105061299	GO:0006355 regulation of transcription, DNA-templated	GO:0043565 sequence-specific DNA binding | GO:0003700 transcription factor activity, sequence-specific DNA binding	--
Csa2G336120.1	16.535	5.32671	-1.63421	Down	csv:101217143	--	--	--
CsaUNG029170.1	0.450047	8.94712	4.31328	Up	--	--	--	--
Csa3G851870.1	6.93323	17.4641	1.33279	Up	gmx:100817192	GO:0046777 protein autophosphorylation | GO:0051510 regulation of unidimensional cell growth | GO:0009791 post-embryonic development | GO:0009742 brassinosteroid mediated signaling pathway	GO:0004674 protein serine/threonine kinase activity | GO:0005524 ATP binding	GO:0016021 integral component of membrane | GO:0009506 plasmodesma
Csa4G652060.1	0.896634	11.0337	3.62126	Up	bna:106363681	--	--	--
Csa7G037600.1	74.8419	474.77	2.66531	Up	--	--	--	--
Csa4G008260.1	49.3357	108.797	1.14094	Up	cmo:103494630	GO:0008152 metabolic process	GO:0016841 ammonia-lyase activity	--
MSTRG.6676	8.15718	21.2706	1.38272	Up
Csa6G302190.1	28.8301	71.0325	1.30091	Up	csv:101212978	GO:0006887 exocytosis	--	GO:0000145 exocyst
Csa1G630330.1	228.786	106.532	-1.10272	Down	csv:101202993	GO:0009765 photosynthesis, light harvesting | GO:0018298 protein-chromophore linkage	GO:0046872 metal ion binding | GO:0016168 chlorophyll binding	GO:0016021 integral component of membrane | GO:0009507 chloroplast | GO:0009522 photosystem I
Csa3G046230.1	28.3457	5.64673	-2.32764	Down	vvi:100260786	GO:0032259 methylation	GO:0008171 O-methyltransferase activity	--
Csa4G443120.1	45.5542	19.1162	-1.25279	Down	csv:101203088	GO:0006725 cellular aromatic compound metabolic process | GO:0055114 oxidation-reduction process	GO:0008198 ferrous iron binding | GO:0008270 zinc ion binding | GO:0051213 dioxygenase activity | GO:0016701 oxidoreductase activity, acting on single donors with incorporation of molecular oxygen	--
Csa1G707110.1	6.15313	0.46108	-3.73823	Down	csv:101221552	GO:0071577 zinc II ion transmembrane transport	GO:0005385 zinc ion transmembrane transporter activity	GO:0016021 integral component of membrane
Csa6G448110.1	173.312	510.12	1.55747	Up	csv:101204225	GO:0006810 transport	GO:0005215 transporter activity	GO:0016021 integral component of membrane
Csa3G664560.1	419.421	86.2388	-2.28199	Down	csv:101203342	GO:0009765 photosynthesis, light harvesting | GO:0018298 protein-chromophore linkage	GO:0046872 metal ion binding | GO:0016168 chlorophyll binding	GO:0016021 integral component of membrane | GO:0009507 chloroplast | GO:0009522 photosystem I
Csa7G452190.1	82.4361	169.848	1.04289	Up	--	--	--	--
Csa7G073680.1	3.68954	12.7684	1.79106	Up	csv:101219389	--	--	--
Csa6G014460.1	2.83326	12.2269	2.10952	Up	--	--	--	--
Csa3G135050.1	1.88469	17.4715	3.2126	Up	csv:105434828	--	GO:0003677 DNA binding	--
Csa1G064850.1	2.54489	10.6775	2.06889	Up	mtr:MTR_1g104890	--	--	--
Csa3G359120.1	100.4	49.2044	-1.0289	Down	csv:101210136	GO:0055085 transmembrane transport | GO:0008152 metabolic process	GO:0042626 ATPase activity, coupled to transmembrane movement of substances | GO:0005524 ATP binding	GO:0016021 integral component of membrane
Csa1G073900.1	1.08465	7.27412	2.74555	Up	--	--	--	--
Csa7G448090.1	12.0462	25.9626	1.10785	Up	pop:POPTR_0004s14760g	--	--	--
Csa5G606810.1	20.2769	134.748	2.73235	Up	--	--	--	--
Csa2G368850.1	2.47585	13.0089	2.39351	Up	adu:107464041	--	--	--
Csa3G841490.1	14.8799	2.63715	-2.4079	Down	--	--	--	--
Csa6G403620.1	18.8736	3.97009	-2.24913	Down	--	--	--	--
Csa3G105950.1	3593.7	1516.85	-1.24439	Down	--	GO:0065008 regulation of biological quality | GO:0050789 regulation of biological process | GO:0044763 single-organism cellular process | GO:0042221 response to chemical | GO:0007275 multicellular organism development | GO:0044765 single-organism transport | GO:0006970 response to osmotic stress | GO:0016043 cellular component organization	--	GO:0005623 cell
Csa5G223100.1	16.401	4.40428	-1.8968	Down	--	--	--	--
Csa6G014820.1	2206.69	971.394	-1.18376	Down	--	--	--	--
Csa6G450360.1	3.30919	13.3256	2.00964	Up	csv:101208077	GO:0097502 mannosylation	GO:0047259 glucomannan 4-beta-mannosyltransferase activity	GO:0016021 integral component of membrane
Csa4G017150.1	191.058	67.2479	-1.50645	Down	lja:Lj1g3v4691500.1	GO:0008152 metabolic process	GO:0016758 transferase activity, transferring hexosyl groups	GO:0016020 membrane
Csa1G076600.1	1.71984	14.3	3.05566	Up	cic:CICLE_v10027727mg	GO:0008152 metabolic process	GO:0016788 hydrolase activity, acting on ester bonds	--
Csa3G258100.1	9.41029	146.968	3.96512	Up	--	--	--	--
Csa3G099620.1	40.8799	89.3354	1.12784	Up	csv:101208501	GO:0008152 metabolic process	GO:0003824 catalytic activity	--
Csa2G349630.1	50.9486	10.683	-2.25373	Down	nnu:104593058	GO:0009987 cellular process | GO:0009893 positive regulation of metabolic process	--	--
Csa3G127230.1	17.3821	3.50843	-2.30871	Down	tcc:TCM_042344	GO:0055085 transmembrane transport | GO:0008152 metabolic process	GO:0042626 ATPase activity, coupled to transmembrane movement of substances | GO:0005524 ATP binding	GO:0016021 integral component of membrane
Csa4G092990.1	4.34675	19.2712	2.14844	Up	csv:101222930	GO:0006633 fatty acid biosynthetic process	GO:0003989 acetyl-CoA carboxylase activity	GO:0009317 acetyl-CoA carboxylase complex
Csa5G150430.1	15.5283	48.7759	1.65126	Up	pxb:103950962	GO:0005975 carbohydrate metabolic process | GO:0071555 cell wall organization	GO:0004650 polygalacturonase activity	GO:0005576 extracellular region
Csa5G175910.2	0.504161	8.73855	4.11544	Up	smo:SELMODRAFT_163608	GO:0010029 regulation of seed germination | GO:0009414 response to water deprivation | GO:0009651 response to salt stress | GO:0000398 mRNA splicing, via spliceosome	GO:0003676 nucleic acid binding | GO:0000166 nucleotide binding	GO:0005634 nucleus
Csa6G513670.1	104.77	50.5741	-1.05076	Down	csv:101220567	GO:0045454 cell redox homeostasis | GO:0019344 cysteine biosynthetic process | GO:0019419 sulfate reduction	GO:0004604 phosphoadenylyl-sulfate reductase (thioredoxin) activity	GO:0005623 cell
Csa2G371110.1	49.61	197.843	1.99565	Up	csv:101203264	GO:0055085 transmembrane transport | GO:0006412 translation | GO:0006839 mitochondrial transport | GO:0010200 response to chitin | GO:0006835 dicarboxylic acid transport | GO:0015992 proton transport	GO:0003735 structural constituent of ribosome | GO:0017077 oxidative phosphorylation uncoupler activity | GO:0005310 dicarboxylic acid transmembrane transporter activity	GO:0016021 integral component of membrane | GO:0031966 mitochondrial membrane
Csa2G432220.1	21.628	8.22331	-1.39511	Down	mdm:103442790	GO:0055114 oxidation-reduction process	GO:0020037 heme binding | GO:0016705 oxidoreductase activity, acting on paired donors, with incorporation or reduction of molecular oxygen | GO:0005506 iron ion binding | GO:0004497 monooxygenase activity	GO:0016021 integral component of membrane
Csa4G303090.1	1210.04	578.435	-1.06483	Down	--	--	--	--
Csa7G441630.1	4.23795	48.4008	3.51359	Up	--	--	--	--
Csa3G705670.1	12.6051	29.7935	1.24098	Up	tcc:TCM_027003	GO:0055114 oxidation-reduction process	GO:0047134 protein-disulfide reductase activity	--
Csa7G071700.1	44.7777	15.214	-1.55738	Down	csv:101214622	--	--	--
Csa1G257320.1	4.552	15.2663	1.74578	Up	--	--	--	GO:0016021 integral component of membrane
Csa4G647420.1	0.896586	10.3673	3.28548	Up	--	--	--	GO:0016021 integral component of membrane
Csa7G372360.1	7.94305	107.573	3.75947	Up	--	--	--	--
Csa3G018320.1	92.7882	190.53	1.038	Up	csv:101203172	GO:0006355 regulation of transcription, DNA-templated	GO:0003700 transcription factor activity, sequence-specific DNA binding | GO:0003677 DNA binding	GO:0005634 nucleus
Csa1G611290.1	28.2186	59.8699	1.08519	Up	csv:101213230	GO:0005975 carbohydrate metabolic process	GO:0004553 hydrolase activity, hydrolyzing O-glycosyl compounds	--
Csa2G359890.1	14.9851	33.3462	1.15399	Up	--	--	--	--
Csa3G638540.1	30.5634	8.33312	-1.87488	Down	csv:101220055	GO:0005975 carbohydrate metabolic process | GO:0006206 pyrimidine nucleobase metabolic process | GO:0006222 UMP biosynthetic process | GO:0016310 phosphorylation | GO:0043097 pyrimidine nucleoside salvage	GO:0004849 uridine kinase activity | GO:0005524 ATP binding | GO:0008974 phosphoribulokinase activity	GO:0005829 cytosol | GO:0009507 chloroplast
MSTRG.14046	1.33162	7.78772	2.54802	Up
Csa3G851880.1	16.3844	4.89915	-1.74172	Down	csv:101215869	GO:0046854 phosphatidylinositol phosphorylation	--	--
Csa3G149910.1	20.9548	56.5376	1.43193	Up	--	--	--	--
Csa5G148510.1	37.6962	114.057	1.59727	Up	--	GO:0008152 metabolic process	GO:0016787 hydrolase activity	--
Csa4G286960.1	129.381	44.3157	-1.54574	Down	csv:101216318	GO:0055114 oxidation-reduction process	GO:0046872 metal ion binding | GO:0016702 oxidoreductase activity, acting on single donors with incorporation of molecular oxygen, incorporation of two atoms of oxygen	--
MSTRG.11381	15.7985	39.748	1.3311	Up
Csa5G137400.1	3.30538	22.1114	2.7419	Up	--	--	--	GO:0016021 integral component of membrane
Csa3G850620.1	68.3709	33.0542	-1.04855	Down	pop:POPTR_0001s43920g	--	--	--
Csa2G371610.1	20.1163	98.6513	2.29397	Up	csv:101203029	GO:0055085 transmembrane transport | GO:0006412 translation | GO:0006839 mitochondrial transport | GO:0010200 response to chitin | GO:0006835 dicarboxylic acid transport | GO:0015992 proton transport	GO:0003735 structural constituent of ribosome | GO:0017077 oxidative phosphorylation uncoupler activity | GO:0005310 dicarboxylic acid transmembrane transporter activity	GO:0016021 integral component of membrane | GO:0031966 mitochondrial membrane
Csa3G207390.1	5.49844	18.2313	1.72932	Up	cit:102616112	GO:0006355 regulation of transcription, DNA-templated	GO:0003700 transcription factor activity, sequence-specific DNA binding | GO:0003677 DNA binding	GO:0005634 nucleus
Csa3G149950.2	39.855	13.5637	-1.55501	Down	mdm:103409501	GO:0006541 glutamine metabolic process | GO:0006529 asparagine biosynthetic process	GO:0004066 asparagine synthase (glutamine-hydrolyzing) activity | GO:0042803 protein homodimerization activity	GO:0005829 cytosol
Csa1G042530.1	5.42971	13.9555	1.36189	Up	pper:PRUPE_ppa001217mg	--	--	--
Csa5G198220.1	26.0773	9.95275	-1.38963	Down	csv:101209723	GO:0009697 salicylic acid biosynthetic process | GO:0010363 regulation of plant-type hypersensitive response | GO:0019761 glucosinolate biosynthetic process | GO:0010200 response to chitin | GO:0043085 positive regulation of catalytic activity | GO:0019344 cysteine biosynthetic process | GO:0031348 negative regulation of defense response | GO:0050832 defense response to fungus | GO:0006098 pentos…	GO:0042132 fructose 1,6-bisphosphate 1-phosphatase activity	GO:0009579 thylakoid | GO:0009570 chloroplast stroma | GO:0009941 chloroplast envelope | GO:0048046 apoplast
Csa4G017210.1	9.52397	26.9319	1.49968	Up	--	--	--	--
Csa1G569340.1	15.3261	2.07141	-2.88731	Down	--	GO:0006810 transport	GO:0005215 transporter activity	GO:0016021 integral component of membrane
Csa2G401380.1	13.0962	30.1244	1.20178	Up	zma:103648573	GO:0016310 phosphorylation	GO:0016301 kinase activity	--
MSTRG.14444	0.544658	9.44243	4.11573	Up
CsaUNG028560.1	3233.33	17671	2.45029	Up	--	--	--	--
Csa1G662790.1	17.8024	0.84806	-4.39176	Down	sly:101250545	GO:0055114 oxidation-reduction process	GO:0050162 oxalate oxidase activity | GO:0045735 nutrient reservoir activity | GO:0030145 manganese ion binding	GO:0005576 extracellular region
Csa4G645320.1	53.1276	15.0695	-1.81782	Down	cmo:103493635	--	GO:0003677 DNA binding	--
Csa2G174670.1	49.2709	108.275	1.13589	Up	csv:101204148	GO:0009733 response to auxin | GO:0009753 response to jasmonic acid | GO:0009651 response to salt stress | GO:0009723 response to ethylene | GO:0006355 regulation of transcription, DNA-templated | GO:0010200 response to chitin | GO:0046686 response to cadmium ion	GO:0003677 DNA binding | GO:0003700 transcription factor activity, sequence-specific DNA binding	GO:0005634 nucleus
MSTRG.4905	5.29777	13.845	1.38591	Up
Csa5G150470.1	4.26775	12.4471	1.54426	Up	--	--	--	--
Csa1G071890.1	15.2932	5.39393	-1.50348	Down	csv:101204145	GO:0055114 oxidation-reduction process	GO:0016491 oxidoreductase activity | GO:0005509 calcium ion binding	--
Csa3G600020.1	78.2193	10.1222	-2.95	Down	csv:101205211	GO:0009058 biosynthetic process	GO:0016747 transferase activity, transferring acyl groups other than amino-acyl groups	--
Csa2G245410.1	132.753	47.9739	-1.46843	Down	mdm:103435453	GO:0055085 transmembrane transport	GO:0022891 substrate-specific transmembrane transporter activity	GO:0016021 integral component of membrane
Csa1G025020.1	123.218	412.959	1.74478	Up	csv:101220025	--	GO:0005509 calcium ion binding	--
Csa3G002640.1	11.4457	30.9866	1.43684	Up	mus:103975806	--	--	--
Csa6G127320.1	7.75122	28.6671	1.8869	Up	bna:106383523	GO:0044699 single-organism process | GO:0006355 regulation of transcription, DNA-templated	GO:0003677 DNA binding	GO:0005634 nucleus
MSTRG.3351	554.625	195.161	-1.50685	Down
MSTRG.8488	18.2688	0.771652	-4.56529	Down
MSTRG.8333	11.6182	0.00281061	-5.11116	Down
MSTRG.3486	30.8045	131.432	2.0931	Up
Csa7G046710.1	4.34778	12.4134	1.51355	Up	csv:101203130	GO:0055114 oxidation-reduction process	GO:0016491 oxidoreductase activity | GO:0005509 calcium ion binding	GO:0005758 mitochondrial intermembrane space | GO:0031314 extrinsic component of mitochondrial inner membrane
Csa5G567800.1	4.638	34.094	2.87794	Up	atr:18423933	--	--	--
Csa5G598720.1	56.8249	15.0318	-1.91851	Down	csv:101220883	--	--	--
Csa2G292780.1	7.65313	0.168277	-5.50714	Down	atr:18422248	GO:0008152 metabolic process	GO:0016788 hydrolase activity, acting on ester bonds	--
Csa3G852610.1	63.3547	24.0302	-1.3986	Down	cmo:103502571	GO:0055114 oxidation-reduction process	GO:0020037 heme binding | GO:0016705 oxidoreductase activity, acting on paired donors, with incorporation or reduction of molecular oxygen | GO:0005506 iron ion binding	GO:0016021 integral component of membrane
Csa3G150040.1	16.7229	47.2495	1.49848	Up	tcc:TCM_030659	GO:0030001 metal ion transport	GO:0046872 metal ion binding	--
Csa2G379990.1	3.22671	20.1575	2.64318	Up	aip:107632886	--	--	--
Csa1G537400.1	1.40792	10.2247	2.86042	Up	adu:107465919	GO:0048766 root hair initiation | GO:0009958 positive gravitropism | GO:0048825 cotyledon development | GO:0043481 anthocyanin accumulation in tissues in response to UV light | GO:0048767 root hair elongation | GO:0009640 photomorphogenesis | GO:0008361 regulation of cell size | GO:0006468 protein phosphorylation | GO:0009637 response to blue light | GO:0009926 auxin polar transport | GO:0048443 …	GO:0004672 protein kinase activity | GO:0042802 identical protein binding | GO:0005524 ATP binding	GO:0009986 cell surface
Csa6G488320.1	11.7858	28.4367	1.2707	Up	--	--	--	--
Csa5G524780.1	17.7214	51.8261	1.54819	Up	ppp:PHYPADRAFT_229491	GO:0006694 steroid biosynthetic process | GO:0055114 oxidation-reduction process	GO:0003854 3-beta-hydroxy-delta5-steroid dehydrogenase activity	--
Csa6G133710.1	96.3823	33.5854	-1.52094	Down	csv:101221846	GO:0055114 oxidation-reduction process	GO:0020037 heme binding | GO:0016705 oxidoreductase activity, acting on paired donors, with incorporation or reduction of molecular oxygen | GO:0004497 monooxygenase activity | GO:0005506 iron ion binding	--
Csa4G050240.1	9.03611	0.258394	-5.12806	Down	ats:F775_09946	--	--	--
Csa3G462680.1	18.7698	7.65341	-1.29424	Down	aly:ARALYDRAFT_902934	--	--	--
Csa5G223090.1	124.664	40.3589	-1.62708	Down	--	--	--	GO:0016021 integral component of membrane
Csa4G625060.1	16.1119	0.670616	-4.5865	Down	--	--	--	--
MSTRG.10483	12.3216	25.545	1.05185	Up
Csa7G222880.1	83.5898	499.421	2.57886	Up	--	--	--	--
Csa7G061200.1	4.06407	21.9396	2.43254	Up	--	GO:0006869 lipid transport	GO:0008289 lipid binding	--
Csa4G665090.1	6.2629	18.6909	1.57743	Up	sly:101262780	GO:0006468 protein phosphorylation	GO:0030247 polysaccharide binding | GO:0005509 calcium ion binding | GO:0004674 protein serine/threonine kinase activity | GO:0000166 nucleotide binding	GO:0016021 integral component of membrane
Csa5G146910.1	15.8872	41.0439	1.3693	Up	--	--	GO:0008289 lipid binding	GO:0016021 integral component of membrane
Csa3G000130.1	26.0412	10.5356	-1.30552	Down	--	--	--	--
Csa6G511610.1	122.493	299.913	1.29185	Up	--	--	--	GO:0016021 integral component of membrane
MSTRG.16533	4.45167	54.501	3.61386	Up
Csa5G602750.1	1126.3	8409.08	2.90036	Up	csv:101221757	--	--	--
Csa4G624960.1	47.6459	18.4068	-1.37211	Down	pop:POPTR_0001s393801	GO:0006468 protein phosphorylation	GO:0004672 protein kinase activity | GO:0005524 ATP binding	GO:0016021 integral component of membrane
Csa2G116250.1	8.97333	24.9059	1.47277	Up	csv:101205800	GO:0045332 phospholipid translocation | GO:0008152 metabolic process	GO:0005524 ATP binding | GO:0000287 magnesium ion binding | GO:0004012 phospholipid-translocating ATPase activity	GO:0016021 integral component of membrane
Csa3G143510.1	2.64561	10.6084	2.00353	Up	--	GO:0016310 phosphorylation	GO:0016301 kinase activity | GO:0005524 ATP binding	--
Csa6G081490.1	582.704	284.549	-1.03409	Down	mus:103972498	GO:0006412 translation	GO:0003735 structural constituent of ribosome	GO:0005840 ribosome
Csa7G059660.1	155.683	25.8583	-2.58991	Down	sbi:SORBI_01g001220	GO:0009813 flavonoid biosynthetic process | GO:0052696 flavonoid glucuronidation	GO:0080043 quercetin 3-O-glucosyltransferase activity | GO:0080044 quercetin 7-O-glucosyltransferase activity	GO:0043231 intracellular membrane-bounded organelle
MSTRG.5465	29.5283	3.16555	-3.22157	Down
Csa6G012810.1	2.30274	14.7203	2.67638	Up	sot:102579651	--	--	--
MSTRG.2544	6.66295	20.1519	1.59668	Up
MSTRG.5862	23.5178	8.21963	-1.51661	Down
Csa6G507370.1	24.3019	48.7784	1.00518	Up	jcu:105629434	--	--	--
Csa7G073660.1	131.04	18.0631	-2.8589	Down	csv:101205648	--	--	--
MSTRG.5514	5.95805	15.3894	1.36902	Up
Csa3G550680.1	30.0136	1.23331	-4.60501	Down	apro:F751_4082	GO:0006810 transport | GO:0008152 metabolic process	GO:0016887 ATPase activity | GO:0005524 ATP binding	GO:0016021 integral component of membrane
Csa4G361850.1	6.08211	20.2576	1.73582	Up	crb:CARUB_v10000813mg	GO:0006508 proteolysis	GO:0004190 aspartic-type endopeptidase activity	--
Csa6G076780.1	15.2346	6.02889	-1.33738	Down	--	--	GO:0009055 electron carrier activity	GO:0046658 anchored component of plasma membrane | GO:0016021 integral component of membrane
Csa3G116640.1	6.75786	21.6782	1.68161	Up	vvi:100259155	--	GO:0046983 protein dimerization activity	--
Csa6G109740.1	15.33	5.42602	-1.49839	Down	pper:PRUPE_ppa021645mg	GO:0009812 flavonoid metabolic process	GO:0035251 UDP-glucosyltransferase activity	--
Csa3G865330.1	13.5982	41.1726	1.59827	Up	brp:103872148	GO:0005975 carbohydrate metabolic process	GO:0030246 carbohydrate binding | GO:0004553 hydrolase activity, hydrolyzing O-glycosyl compounds	--
Csa7G069710.1	30.5768	66.8446	1.12837	Up	csv:101210582	--	--	--
Csa6G525670.2	105.415	243.654	1.20876	Up	bpg:Bathy01g06470	GO:0055114 oxidation-reduction process	GO:0050660 flavin adenine dinucleotide binding | GO:0016614 oxidoreductase activity, acting on CH-OH group of donors	--
Csa1G575130.1	16.4545	79.6545	2.27528	Up	csv:101202978	GO:0019310 inositol catabolic process | GO:0006949 syncytium formation | GO:0055114 oxidation-reduction process	GO:0005506 iron ion binding | GO:0050113 inositol oxygenase activity	GO:0005737 cytoplasm
MSTRG.2664	1.81843	8.47216	2.22003	Up
Csa6G095280.1	142.043	53.8895	-1.39825	Down	--	--	--	--
Csa6G501360.1	21.7242	5.00079	-2.11907	Down	csv:101214489	GO:0055114 oxidation-reduction process	GO:0020037 heme binding | GO:0016705 oxidoreductase activity, acting on paired donors, with incorporation or reduction of molecular oxygen | GO:0005506 iron ion binding	--
Csa6G087850.1	33.4927	70.928	1.08251	Up	csl:COCSUDRAFT_65874	GO:0008152 metabolic process	GO:0016773 phosphotransferase activity, alcohol group as acceptor	--
MSTRG.17082	68.6977	9.58903	-2.84081	Down
Csa1G085380.1	8.87419	32.376	1.86724	Up	atr:105420786	--	--	GO:0016021 integral component of membrane
Csa6G014510.1	259.379	769.853	1.56952	Up	--	--	--	--
Csa6G006800.1	19.0067	7.64589	-1.31375	Down	csv:101211475	--	--	--
Csa2G074190.1	32.2742	13.2346	-1.28607	Down	csv:101209574	GO:0055085 transmembrane transport | GO:0008152 metabolic process	GO:0042626 ATPase activity, coupled to transmembrane movement of substances | GO:0005524 ATP binding	GO:0016021 integral component of membrane
Csa4G664490.1	76.2451	30.5097	-1.32138	Down	ats:F775_28188	GO:0055085 transmembrane transport	--	GO:0016021 integral component of membrane
Csa3G141830.1	60.6277	144.872	1.25673	Up	--	--	--	--
CsaUNG030520.1	57.7492	27.7823	-1.05564	Down	--	--	--	--
Csa2G357230.1	11.6853	2.31682	-2.33448	Down	csv:105434750	--	--	--
Csa1G397130.2	52.551	15.9991	-1.71573	Down	csv:101210711	GO:0009734 auxin-activated signaling pathway | GO:0006355 regulation of transcription, DNA-templated	--	GO:0005634 nucleus
Csa3G901080.1	60.2089	156.508	1.37819	Up	csv:101219304	GO:0055085 transmembrane transport | GO:0008152 metabolic process	GO:0042626 ATPase activity, coupled to transmembrane movement of substances | GO:0005524 ATP binding	GO:0016021 integral component of membrane
Csa5G636620.1	116.654	267.421	1.19688	Up	csv:101211506	--	--	--
Csa2G258730.1	0.539012	8.52165	3.98274	Up	csv:101203413	GO:0009733 response to auxin	--	--
Csa6G124130.1	19.9965	52.1037	1.38164	Up	--	--	--	--
Csa5G600370.1	14.5974	37.6036	1.36515	Up	mus:103978193	--	--	--
Csa1G597020.1	25.2627	58.0141	1.19939	Up	csv:101209291	GO:0006468 protein phosphorylation	GO:0004672 protein kinase activity | GO:0005524 ATP binding	--
Csa7G372350.1	96.5251	203.494	1.07601	Up	--	--	--	--
Csa3G081900.1	265.161	617.879	1.22046	Up	jcu:105632842	--	GO:0005509 calcium ion binding	--
Csa2G004690.1	26.0792	11.41	-1.1926	Down	csv:101211247	GO:0006355 regulation of transcription, DNA-templated	GO:0043565 sequence-specific DNA binding | GO:0003700 transcription factor activity, sequence-specific DNA binding	GO:0005634 nucleus
Csa6G088150.1	9.19373	2.72344	-1.75522	Down	vvi:100263856	GO:0006468 protein phosphorylation	GO:0004672 protein kinase activity | GO:0005524 ATP binding	GO:0016021 integral component of membrane
Csa5G171700.1	28.3537	10.4148	-1.4449	Down	--	--	GO:0051537 2 iron, 2 sulfur cluster binding	GO:0043231 intracellular membrane-bounded organelle
Csa2G360620.1	20.3881	65.9877	1.69447	Up	osa:4346379	--	GO:0003677 DNA binding	--
Csa6G091870.1	38.3255	90.6518	1.24203	Up	sita:101765827	GO:0044699 single-organism process	--	--
Csa6G109730.1	11.6018	0.983325	-3.56053	Down	gra:105796466	GO:0008152 metabolic process	GO:0016758 transferase activity, transferring hexosyl groups	--
Csa6G023890.1	0.21028	10.3032	5.61463	Up	--	--	--	--
Csa4G050250.1	9.03611	0.258394	-5.12806	Down	ats:F775_09946	--	--	--
Csa5G609610.1	0.423186	5.49687	3.69925	Up	csv:101213166	--	--	--
Csa1G143280.1	22.8479	92.0178	2.00985	Up	csv:101205335	GO:0006508 proteolysis	GO:0008236 serine-type peptidase activity	--
Csa3G633290.1	39.1465	125.62	1.68211	Up	vvi:104882322	GO:0007165 signal transduction	--	--
Csa1G597800.1	21.7132	9.93161	-1.12847	Down	csv:101213767	GO:0005985 sucrose metabolic process	GO:0016157 sucrose synthase activity	--
Csa3G001750.1	42.1544	103.866	1.30097	Up	--	--	--	--
Csa7G020910.1	13.3061	38.2155	1.52207	Up	bna:106383523	GO:0048281 inflorescence morphogenesis | GO:0045792 negative regulation of cell size | GO:0009965 leaf morphogenesis | GO:0006355 regulation of transcription, DNA-templated | GO:0009814 defense response, incompatible interaction | GO:0000165 MAPK cascade	GO:0003677 DNA binding | GO:0003700 transcription factor activity, sequence-specific DNA binding	GO:0005634 nucleus
Csa7G391240.1	20.9487	9.58993	-1.12727	Down	csv:101219912	--	--	--
Csa6G518030.1	27.292	57.8328	1.08341	Up	--	--	--	--
Csa7G067340.1	2.24978	14.5962	2.69774	Up	--	--	--	--
MSTRG.7949	8.87292	27.4783	1.63081	Up
Csa2G308360.1	12.894	36.5306	1.5024	Up	mtr:MTR_1g106860	GO:0005975 carbohydrate metabolic process	GO:0004553 hydrolase activity, hydrolyzing O-glycosyl compounds	--
Csa3G011650.1	22.3626	7.5929	-1.55836	Down	csv:101204882	--	--	--
Csa7G063960.1	10.9404	2.69557	-2.02101	Down	sbi:SORBI_01g001220	GO:0008152 metabolic process	GO:0016758 transferase activity, transferring hexosyl groups	--
Csa5G139390.1	2.5445	20.1295	2.98386	Up	--	--	--	--
Csa4G000840.1	46.1629	22.9044	-1.01111	Down	pmum:103335098	--	--	--
Csa3G386830.1	82.0783	20.5579	-1.99731	Down	csv:101220946	--	GO:0003677 DNA binding	--
Csa4G192100.1	64.4415	213.255	1.72652	Up	aly:ARALYDRAFT_325929	--	--	--
Csa6G113500.1	23.6415	9.3871	-1.33257	Down	vvi:100252764	--	--	GO:0016021 integral component of membrane
Csa7G047970.1	10.3369	51.9358	2.32892	Up	--	--	--	--
Csa1G150990.1	3.9138	16.6747	2.09102	Up	--	--	--	--
Csa7G072810.1	0.525408	6.17429	3.55476	Up	sita:101754313	--	--	--
Csa5G589340.1	3.13739	15.954	2.27161	Up	--	--	--	--
Csa1G418800.1	3.44111	11.5263	1.74399	Up	--	--	--	GO:0016021 integral component of membrane
Csa3G144210.1	38.9096	106.192	1.44847	Up	cmo:103483663	GO:0055114 oxidation-reduction process	GO:0032440 2-alkenal reductase [NAD(P)] activity | GO:0005509 calcium ion binding	--
Csa5G139430.1	64.9607	156.518	1.26869	Up	adu:107495020	GO:0042545 cell wall modification | GO:0043086 negative regulation of catalytic activity | GO:0045490 pectin catabolic process	GO:0030599 pectinesterase activity | GO:0045330 aspartyl esterase activity | GO:0004857 enzyme inhibitor activity	GO:0005618 cell wall | GO:0016021 integral component of membrane
Csa7G009020.1	1.58325	17.8577	3.49558	Up	csv:101222414	GO:0009733 response to auxin	--	--
Csa3G710200.1	27.3183	3.75075	-2.86462	Down	csv:101215427	GO:0008152 metabolic process	GO:0016874 ligase activity	GO:0016021 integral component of membrane
MSTRG.5092	18.2084	58.4778	1.68329	Up
Csa3G135090.1	15.8692	0.406467	-4.42295	Down	--	--	--	--
Csa1G716260.1	230.502	5.24579	-5.41235	Down	--	--	--	GO:0016021 integral component of membrane | GO:0005886 plasma membrane
Csa4G648590.1	6.42784	25.9146	2.01136	Up	--	--	--	--
Csa4G000820.1	206.98	99.9777	-1.04981	Down	--	--	--	--
Csa7G378490.1	9.01447	2.04484	-2.14025	Down	eus:EUTSA_v10016726mg	--	--	--
Csa3G851700.1	11.5431	24.0234	1.05741	Up	--	--	--	GO:0005789 endoplasmic reticulum membrane
MSTRG.8929	4547.17	1464.03	-1.63502	Down
Csa4G296260.1	6.44944	58.4521	3.18001	Up	bna:106425271	--	--	--
Csa4G665120.1	3.71831	11.5981	1.64117	Up	--	--	--	--
Csa6G134890.1	2.37947	18.4083	2.95164	Up	csv:101218536	GO:0006284 base-excision repair	GO:0008725 DNA-3-methyladenine glycosylase activity	--
Csa3G159430.1	2.64069	12.3404	2.2244	Up	apro:F751_5559	--	--	--
Csa3G119500.1	15.2664	32.9482	1.10984	Up	pop:POPTR_0001s02450g	--	GO:0046983 protein dimerization activity	--
Csa3G020590.1	0.207977	7.29146	4.28262	Up	--	GO:0044763 single-organism cellular process | GO:0030001 metal ion transport	GO:0046872 metal ion binding	--
Csa4G293250.1	1.50785	8.73906	2.53499	Up	csv:101209042	GO:0006887 exocytosis	--	GO:0000145 exocyst
Csa3G710770.1	4.32491	14.6132	1.75653	Up	--	--	--	--
Csa1G000670.1	7.14706	1.33244	-2.42328	Down	aip:107610448	GO:0006633 fatty acid biosynthetic process	--	--
Csa1G340430.1	2.35356	105.497	5.48622	Up	brp:103873940	GO:0006355 regulation of transcription, DNA-templated	GO:0003700 transcription factor activity, sequence-specific DNA binding | GO:0003677 DNA binding	GO:0005634 nucleus
Csa5G490820.1	250.783	95.3451	-1.39521	Down	csv:101211428	GO:0009765 photosynthesis, light harvesting | GO:0018298 protein-chromophore linkage	GO:0046872 metal ion binding | GO:0016168 chlorophyll binding	GO:0016021 integral component of membrane | GO:0009507 chloroplast | GO:0009522 photosystem I
Csa3G150030.1	11.5696	27.4493	1.24643	Up	--	--	--	--
Csa2G006240.1	23.1097	8.84215	-1.38603	Down	--	GO:0019684 photosynthesis, light reaction | GO:0019682 glyceraldehyde-3-phosphate metabolic process | GO:0006139 nucleobase-containing compound metabolic process | GO:0016043 cellular component organization | GO:0044281 small molecule metabolic process | GO:0044085 cellular component biogenesis	GO:0031072 heat shock protein binding | GO:0051082 unfolded protein binding	--
Csa6G487650.1	5.13503	18.604	1.85717	Up	csv:101205500	--	--	--
Csa6G083560.1	0.975692	9.38904	3.26648	Up	--	--	--	--
Csa6G152950.1	137.767	283.926	1.04328	Up	--	--	GO:0008270 zinc ion binding | GO:0003677 DNA binding	--
Csa6G216410.1	5.57534	0.50121	-3.47557	Down	csv:101204245	GO:0098869 cellular oxidant detoxification | GO:0006979 response to oxidative stress | GO:0042744 hydrogen peroxide catabolic process | GO:0055114 oxidation-reduction process	GO:0046872 metal ion binding | GO:0020037 heme binding | GO:0004601 peroxidase activity	GO:0005576 extracellular region
Csa1G427510.1	23.5627	6.80055	-1.79278	Down	--	--	--	--
Csa1G062930.1	32.3557	15.7728	-1.03658	Down	csv:101214408	GO:0015986 ATP synthesis coupled proton transport	GO:0046961 proton-transporting ATPase activity, rotational mechanism | GO:0046933 proton-transporting ATP synthase activity, rotational mechanism	GO:0045261 proton-transporting ATP synthase complex, catalytic core F(1)
Csa6G426940.1	72.5877	146.945	1.01748	Up	--	GO:0010158 abaxial cell fate specification | GO:0006355 regulation of transcription, DNA-templated | GO:0007275 multicellular organism development	GO:0003700 transcription factor activity, sequence-specific DNA binding	--
Csa6G133830.1	7.14483	30.7221	2.10431	Up	csv:101220034	--	--	GO:0016021 integral component of membrane
Csa1G231530.1	18.1146	7.21615	-1.32785	Down	csv:101203761	GO:0009734 auxin-activated signaling pathway | GO:0006355 regulation of transcription, DNA-templated	--	GO:0005634 nucleus
Csa6G502640.1	10.7013	26.4308	1.30444	Up	csl:COCSUDRAFT_47181	GO:0006810 transport	GO:0005215 transporter activity	GO:0005622 intracellular
Csa3G875430.1	98.0018	42.5791	-1.20266	Down	csv:101211484	GO:0055114 oxidation-reduction process	GO:0005507 copper ion binding | GO:0009055 electron carrier activity	GO:0009535 chloroplast thylakoid membrane
Csa4G595970.1	86.6567	29.2625	-1.56626	Down	csv:101219179	GO:0015995 chlorophyll biosynthetic process | GO:0015979 photosynthesis | GO:0055114 oxidation-reduction process	GO:0046872 metal ion binding | GO:0048529 magnesium-protoporphyrin IX monomethyl ester (oxidative) cyclase activity	--
Csa6G008640.1	36.4408	16.0378	-1.18407	Down	adu:107496420	--	--	--
Csa5G160150.1	8.88126	21.484	1.27443	Up	eus:EUTSA_v10011343mg	GO:0043086 negative regulation of catalytic activity	GO:0004857 enzyme inhibitor activity	--
Csa1G056920.1	6.71079	19.9394	1.57107	Up	csv:101219013	GO:0043091 L-arginine import | GO:1903826 arginine transmembrane transport | GO:0089711 L-glutamate transmembrane transport | GO:1903401 L-lysine transmembrane transport | GO:0051938 L-glutamate import	GO:0015189 L-lysine transmembrane transporter activity | GO:0015181 arginine transmembrane transporter activity | GO:0015297 antiporter activity | GO:0005313 L-glutamate transmembrane transporter activity	GO:0016021 integral component of membrane
Csa7G073380.1	4.91806	17.8726	1.86159	Up	vcn:VOLCADRAFT_74309	--	--	--
Csa4G608130.1	31.6354	83.2601	1.39609	Up	aip:107606484	GO:0006508 proteolysis | GO:0030163 protein catabolic process	GO:0004190 aspartic-type endopeptidase activity	GO:0016021 integral component of membrane
Csa6G385100.1	30.8308	15.284	-1.01235	Down	--	GO:0006457 protein folding | GO:0009644 response to high light intensity | GO:0042542 response to hydrogen peroxide | GO:0009408 response to heat	--	--
Csa2G360040.1	4.27983	13.7476	1.68355	Up	ats:F775_04085	GO:0042546 cell wall biogenesis | GO:0045491 xylan metabolic process	--	--
Csa4G641690.1	21.2235	48.0648	1.17932	Up	csv:101218543	--	GO:0003677 DNA binding	--
Csa2G176690.1	1576.39	718.478	-1.13361	Down	--	--	--	--
Csa4G146250.1	10.9075	148.129	3.76346	Up	--	--	--	--
Csa5G150450.1	11.9344	53.9495	2.17648	Up	--	--	--	--
Csa5G601550.1	6.02065	16.8902	1.4882	Up	--	--	--	--
Csa7G420820.1	4.48796	18.7566	2.06327	Up	--	--	--	--
Csa2G000640.1	0.91693	6.68612	2.86629	Up	csv:101221451	GO:0019310 inositol catabolic process | GO:0055114 oxidation-reduction process	GO:0005506 iron ion binding | GO:0050113 inositol oxygenase activity	GO:0005737 cytoplasm
Csa4G051470.1	10.605	70.9787	2.74264	Up	crb:CARUB_v10025742mg	GO:0006355 regulation of transcription, DNA-templated	GO:0043565 sequence-specific DNA binding | GO:0003700 transcription factor activity, sequence-specific DNA binding	--
Csa7G024150.1	3.18685	11.473	1.84803	Up	--	--	--	--
Csa7G237300.2	6.37754	21.625	1.76163	Up	--	--	--	--
Csa4G639890.1	43.576	10.7998	-2.01253	Down	adu:107480219	GO:0006629 lipid metabolic process	GO:0016787 hydrolase activity	GO:0016021 integral component of membrane
MSTRG.12056	59.4703	1979.5	5.05682	Up
Csa2G381890.1	2111.23	5615.54	1.41134	Up	zma:103646289	--	--	--
Csa6G311520.1	8.98843	22.3518	1.31425	Up	csv:101209402	--	GO:0003677 DNA binding	--
MSTRG.5561	74.9447	214.244	1.51535	Up
Csa2G337760.1	9.01296	26.66	1.5646	Up	ath:AT3G52840	GO:0005975 carbohydrate metabolic process	GO:0030246 carbohydrate binding | GO:0004565 beta-galactosidase activity	GO:0009505 plant-type cell wall
Csa3G144230.1	248.427	91.0115	-1.4487	Down	csv:101221111	GO:0000103 sulfate assimilation	GO:0004781 sulfate adenylyltransferase (ATP) activity	--
MSTRG.5430	0.638563	7.77876	3.60664	Up
Csa4G025090.1	0.3717	7.34142	4.30385	Up	csv:101219245	GO:0051555 flavonol biosynthetic process | GO:0055114 oxidation-reduction process	GO:0046872 metal ion binding | GO:0045431 flavonol synthase activity	--
MSTRG.14336	17.7504	7.63557	-1.21704	Down
Csa5G598090.1	474.927	1234.91	1.37863	Up	--	--	--	--
Csa6G445780.1	73.0412	155.233	1.08766	Up	csv:101218856	GO:0009800 cinnamic acid biosynthetic process | GO:0006559 L-phenylalanine catabolic process	GO:0045548 phenylalanine ammonia-lyase activity	GO:0005737 cytoplasm
Csa3G842010.1	6.51608	19.0337	1.54648	Up	thj:104800457	--	--	--
CsaUNG030420.1	24.7273	10.0612	-1.29731	Down	--	--	--	--
Csa3G175610.1	346.088	157.196	-1.13858	Down	--	--	--	--
Csa4G303170.1	50.498	10.8273	-2.22155	Down	csv:101215228	--	--	--
Csa6G439420.1	57.6027	7.07747	-3.02483	Down	pper:PRUPE_ppa006945mg	GO:0008152 metabolic process	GO:0016491 oxidoreductase activity | GO:0050662 coenzyme binding	--
Csa6G118880.1	11.2876	24.8006	1.13564	Up	ats:F775_04245	GO:0016567 protein ubiquitination	GO:0004842 ubiquitin-protein transferase activity	--
MSTRG.15454	58.4113	127.342	1.12439	Up
Csa1G687630.1	1.10222	7.01379	2.66978	Up	sbi:SORBI_01g001220	GO:0009813 flavonoid biosynthetic process | GO:0052696 flavonoid glucuronidation	GO:0080043 quercetin 3-O-glucosyltransferase activity | GO:0080044 quercetin 7-O-glucosyltransferase activity	GO:0043231 intracellular membrane-bounded organelle
Csa6G525220.1	33.1293	84.7277	1.35473	Up	jcu:105650086	--	--	GO:0016021 integral component of membrane
Csa3G782630.1	22.5652	67.0296	1.5707	Up	smo:SELMODRAFT_61948	GO:0016567 protein ubiquitination	GO:0004842 ubiquitin-protein transferase activity	--
MSTRG.15326	129.737	690.743	2.41256	Up
Csa4G642460.1	163.233	379.375	1.21669	Up	--	--	GO:0003676 nucleic acid binding | GO:0046872 metal ion binding	--
Csa5G623890.1	205.198	97.365	-1.07554	Down	--	--	--	--
Csa2G264060.1	6.33008	0.28257	-4.48554	Down	eus:EUTSA_v10003524mg	--	--	--
Csa1G097750.1	3.30156	21.1071	2.67651	Up	--	--	--	--
MSTRG.13219	9.14177	21.5855	1.23952	Up
Csa5G153010.1	45.9295	632.6	3.7838	Up	csv:101216733	GO:0006631 fatty acid metabolic process | GO:0055114 oxidation-reduction process	GO:0005506 iron ion binding | GO:0020037 heme binding | GO:0018685 alkane 1-monooxygenase activity	GO:0016021 integral component of membrane
Csa1G042350.1	108.27	22.5435	-2.26385	Down	csv:101213982	--	GO:0003677 DNA binding	--

## Sheet: YL14-VS-OL14
GeneID	Means-YL14	Means-OL14	log2FC(OL14/YL14)	Up-Down-Regulation(OL14/YL14)	KEGG-ID	GO-BP	GO-CC	GO-MF
Csa6G523330.1	57.5133	19.427	-1.56583	Down	aip:107632886	--	--	GO:0016021 integral component of membrane
Csa3G135120.1	21.6687	58.5161	1.43322	Up	csv:101210326	GO:0006355 regulation of transcription, DNA-templated	GO:0003677 DNA binding | GO:0003700 transcription factor activity, sequence-specific DNA binding	GO:0005634 nucleus
Csa5G603320.1	6.41448	14.9936	1.22494	Up	csv:101209417	--	--	--
Csa1G060760.1	121.367	0.367552	-8.36721	Down	--	--	--	--
Csa4G015810.1	79.7381	5.83625	-3.77216	Down	mtr:MTR_7g022050	GO:0006468 protein phosphorylation	GO:0005524 ATP binding | GO:0004674 protein serine/threonine kinase activity	GO:0016021 integral component of membrane
Csa3G121700.1	73.7987	20.0224	-1.88198	Down	--	--	--	GO:0016021 integral component of membrane
Csa6G042490.1	24.7962	72.288	1.54364	Up	csv:101205576	--	--	--
Csa5G175910.1	6.56594	0.000194316	-4.29912	Down	smo:SELMODRAFT_163608	GO:0010029 regulation of seed germination | GO:0009414 response to water deprivation | GO:0009651 response to salt stress | GO:0000398 mRNA splicing, via spliceosome	GO:0003676 nucleic acid binding | GO:0000166 nucleotide binding	GO:0005634 nucleus
Csa4G470690.1	0.787053	14.04	4.15693	Up	adu:107473221	--	--	GO:0016021 integral component of membrane
Csa5G571460.1	3.79973	42.2018	3.47334	Up	csv:101212988	--	--	--
Csa3G853160.1	0.195948	45.0608	7.84526	Up	csv:101212735	GO:0055114 oxidation-reduction process	GO:0020037 heme binding | GO:0016705 oxidoreductase activity, acting on paired donors, with incorporation or reduction of molecular oxygen | GO:0004497 monooxygenase activity | GO:0005506 iron ion binding	GO:0016021 integral component of membrane
Csa2G023900.1	68.3225	1.16569	-5.68031	Down	csv:101207163	GO:0055114 oxidation-reduction process	GO:0046872 metal ion binding | GO:0016702 oxidoreductase activity, acting on single donors with incorporation of molecular oxygen, incorporation of two atoms of oxygen	--
Csa5G158570.1	1.638	12.5178	2.93397	Up	csv:101213059	GO:0055114 oxidation-reduction process | GO:0009308 amine metabolic process	GO:0005507 copper ion binding | GO:0048038 quinone binding | GO:0008131 primary amine oxidase activity	--
Csa3G853140.1	8.96392	0.725111	-3.62786	Down	csv:101208575	GO:0055114 oxidation-reduction process	GO:0020037 heme binding | GO:0016705 oxidoreductase activity, acting on paired donors, with incorporation or reduction of molecular oxygen | GO:0005506 iron ion binding	GO:0016021 integral component of membrane
Csa5G630820.1	2.52646	10.4837	2.05297	Up	csv:101210106	--	--	--
Csa7G044930.1	31.7205	0	-5.98734	Down	--	--	--	--
Csa2G404760.1	11.6859	34.6294	1.56722	Up	nnu:104595031	GO:0055085 transmembrane transport	--	GO:0016021 integral component of membrane
Csa3G060980.1	817.345	134.127	-2.60734	Down	csv:101218641	GO:0015979 photosynthesis	GO:0016168 chlorophyll binding	GO:0009522 photosystem I
Csa7G259360.1	30.3656	5.02928	-2.59402	Down	bvg:104885038	--	--	--
Csa3G099600.1	3.93469	10.161	1.36873	Up	csv:101208743	GO:0007205 protein kinase C-activating G-protein coupled receptor signaling pathway | GO:0016310 phosphorylation	GO:0005524 ATP binding | GO:0004143 diacylglycerol kinase activity	--
Csa7G019330.1	0.503236	14.93	4.89084	Up	cam:101515268	--	--	GO:0005576 extracellular region
Csa1G599510.1	77.9844	6.56972	-3.56928	Down	thj:104813337	--	--	--
Csa6G504440.1	4.92186	18.4258	1.90445	Up	csv:101205613	--	GO:0005524 ATP binding	--
Csa6G410090.1	0.0156484	5.00713	3.84276	Up	--	--	--	--
Csa6G013940.1	0.277352	26.519	6.57917	Up	csv:101218447	--	--	--
Csa6G149400.1	0.0280764	19.0276	9.40452	Up	csv:101215127	GO:0006508 proteolysis	GO:0008236 serine-type peptidase activity	--
Csa3G778290.1	2.10447	236.703	6.81347	Up	osa:4335093	GO:0055114 oxidation-reduction process	GO:0016491 oxidoreductase activity	--
Csa7G038700.1	275.961	22.2503	-3.63257	Down	--	--	--	GO:0016021 integral component of membrane
Csa7G069700.1	22.756	7.73821	-1.55617	Down	--	--	--	--
Csa4G011720.1	9.04889	21.8708	1.27319	Up	--	--	--	--
MSTRG.12437	9.51768	28.7651	1.59564	Up
Csa6G181570.1	4.49755	0.35989	-3.64351	Down	sot:102598754	GO:0008152 metabolic process	GO:0016758 transferase activity, transferring hexosyl groups	--
Csa2G379370.1	5.56797	0.186361	-4.90098	Down	apro:F751_4082	GO:0006810 transport | GO:0008152 metabolic process	GO:0016887 ATPase activity | GO:0005524 ATP binding	GO:0016021 integral component of membrane
Csa5G168900.1	2.30475	16.3236	2.82428	Up	cmo:103483051	GO:0006468 protein phosphorylation	GO:0004672 protein kinase activity | GO:0005524 ATP binding	GO:0016021 integral component of membrane
Csa6G153490.1	16.2509	2.05852	-2.98084	Down	--	--	--	--
Csa3G146340.1	5.27717	11.839	1.16571	Up	csv:101203205	GO:1902358 sulfate transmembrane transport	GO:0008271 secondary active sulfate transmembrane transporter activity	GO:0016021 integral component of membrane
Csa3G859630.1	0.0721732	4.58946	5.99072	Up	adu:107486671	--	--	--
Csa3G733280.1	2.87791	16.332	2.50461	Up	crb:CARUB_v10007341mg	GO:0043547 positive regulation of GTPase activity	GO:0005089 Rho guanyl-nucleotide exchange factor activity	--
Csa6G139770.1	0.265578	20.9382	6.30086	Up	nnu:104605302	GO:0006355 regulation of transcription, DNA-templated	GO:0043565 sequence-specific DNA binding | GO:0003700 transcription factor activity, sequence-specific DNA binding	--
Csa7G429590.2	24.6356	52.2178	1.0838	Up	csv:101220412	--	--	--
MSTRG.10309	6.80326	36.7231	2.43239	Up
MSTRG.12737	0.641066	9.01853	3.81435	Up
Csa3G006640.1	11.9323	3.16339	-1.91533	Down	csv:101207925	GO:0090116 C-5 methylation of cytosine	GO:0003886 DNA (cytosine-5-)-methyltransferase activity | GO:0003682 chromatin binding	GO:0005634 nucleus
Csa7G447150.1	13.2522	1.14137	-3.53739	Down	pop:POPTR_0003s04920g	--	--	--
Csa5G139900.1	7.10288	41.1309	2.53375	Up	--	--	--	--
Csa7G351890.1	5.30965	12.8949	1.28011	Up	egr:104444318	--	--	--
Csa4G285780.1	143.536	1121.99	2.96657	Up	csv:101211989	GO:0098869 cellular oxidant detoxification | GO:0006979 response to oxidative stress | GO:0042744 hydrogen peroxide catabolic process | GO:0055114 oxidation-reduction process	GO:0046872 metal ion binding | GO:0020037 heme binding | GO:0004601 peroxidase activity	GO:0005576 extracellular region
Csa7G009180.1	2.8289	13.0321	2.20376	Up	--	--	--	--
Csa6G500500.1	8.86929	18.243	1.04045	Up	--	--	--	--
Csa5G631490.1	21.7162	94.3165	2.11874	Up	--	--	--	--
Csa4G364040.1	13.1708	0.0573037	-5.07537	Down	--	GO:0002238 response to molecule of fungal origin | GO:0006950 response to stress	--	--
Csa7G073410.1	59.4807	2.88059	-4.36799	Down	--	--	--	--
Csa5G623640.1	2677.32	64.3827	-5.37797	Down	--	--	--	--
Csa7G431320.1	28.9465	1.25364	-4.52919	Down	aip:107606484	--	--	--
Csa3G651740.1	53.6385	19.549	-1.45617	Down	csv:101219910	GO:0006564 L-serine biosynthetic process | GO:0055114 oxidation-reduction process	GO:0051287 NAD binding | GO:0004617 phosphoglycerate dehydrogenase activity | GO:0016597 amino acid binding	--
Csa4G043880.1	6.29177	0.723626	-3.12015	Down	--	--	--	--
Csa6G337020.1	4.28842	25.7022	2.58337	Up	--	--	--	--
Csa6G495030.1	5.78421	22.5733	1.96443	Up	csv:101206142	GO:0008152 metabolic process	GO:0016811 hydrolase activity, acting on carbon-nitrogen (but not peptide) bonds, in linear amides	--
Csa3G200180.1	77.7344	27.2038	-1.51474	Down	--	--	--	--
Csa6G110840.1	30.4199	2.07171	-3.87612	Down	cmo:103491954	GO:0008152 metabolic process	GO:0016787 hydrolase activity	--
Csa3G845490.1	42.8235	19.2251	-1.15542	Down	csv:101209366	GO:0071555 cell wall organization | GO:0010411 xyloglucan metabolic process | GO:0042546 cell wall biogenesis	GO:0016762 xyloglucan:xyloglucosyl transferase activity | GO:0004553 hydrolase activity, hydrolyzing O-glycosyl compounds	GO:0005618 cell wall | GO:0048046 apoplast
MSTRG.7142	2.27558	10.5706	2.21575	Up
Csa2G005880.1	32.8094	3.88792	-3.07704	Down	--	--	--	--
Csa7G448000.1	7.4693	63.6458	3.09102	Up	csv:101212146	--	--	--
Csa2G404790.1	4.30457	11.3346	1.39679	Up	--	--	--	GO:0016021 integral component of membrane
CsaUNG029270.1	22.1066	44.2312	1.00059	Up	--	--	--	--
Csa1G629040.1	8.47674	2.03847	-2.05602	Down	--	--	--	--
Csa5G611100.1	17.8357	60.3182	1.75783	Up	csv:101213643	--	--	--
Csa6G523420.1	8.06939	16.3682	1.02036	Up	--	--	--	--
Csa5G636550.1	45.4464	0.343627	-6.47669	Down	csv:101214423	--	--	--
Csa4G044980.1	6.91254	2.08184	-1.73136	Down	ath:AT3G52840	GO:0005975 carbohydrate metabolic process	GO:0030246 carbohydrate binding | GO:0004553 hydrolase activity, hydrolyzing O-glycosyl compounds	--
Csa1G538150.1	6.34571	19.6889	1.63353	Up	--	--	--	--
Csa1G522540.2	6.76657	0.72432	-3.22373	Down	sind:105166984	GO:0009664 plant-type cell wall organization	--	GO:0005576 extracellular region | GO:0016020 membrane | GO:0005618 cell wall
Csa2G023910.1	258.877	2.12933	-6.7159	Down	csv:101207163	GO:0031408 oxylipin biosynthetic process | GO:0055114 oxidation-reduction process	GO:0046872 metal ion binding | GO:0016702 oxidoreductase activity, acting on single donors with incorporation of molecular oxygen, incorporation of two atoms of oxygen	--
Csa1G447400.1	57.9609	17.0263	-1.76731	Down	csv:101210781	GO:0006633 fatty acid biosynthetic process	GO:0016747 transferase activity, transferring acyl groups other than amino-acyl groups	--
Csa3G045140.1	11.1476	1.12224	-3.31229	Down	--	--	--	GO:0016021 integral component of membrane
Csa5G139730.1	11.2274	76.8688	2.77538	Up	csv:101219497	GO:0005975 carbohydrate metabolic process	GO:0004553 hydrolase activity, hydrolyzing O-glycosyl compounds	--
Csa6G513610.1	9.68637	0.129409	-6.22594	Down	--	--	--	--
Csa3G696880.1	9.94688	3.02206	-1.71871	Down	csv:101209400	--	--	--
Csa1G574950.1	5.93694	14.9918	1.33638	Up	tcc:TCM_037228	GO:0006468 protein phosphorylation	GO:0004672 protein kinase activity | GO:0005524 ATP binding	GO:0016021 integral component of membrane
Csa3G099650.1	194.923	482.466	1.30753	Up	--	--	--	--
Csa6G518380.1	51.9712	14.3094	-1.86075	Down	csv:101217637	GO:0015995 chlorophyll biosynthetic process | GO:0015979 photosynthesis	GO:0016851 magnesium chelatase activity | GO:0005524 ATP binding | GO:0016787 hydrolase activity	GO:0009507 chloroplast
Csa5G420350.1	6.97925	14.6124	1.06605	Up	--	--	--	--
Csa2G238880.1	6.71466	49.0079	2.86763	Up	--	--	GO:0020037 heme binding | GO:0046872 metal ion binding | GO:0019825 oxygen binding	--
Csa3G132580.1	1.46368	10.9657	2.90532	Up	--	--	--	--
Csa2G258780.1	59.0441	14.8006	-1.99613	Down	csv:101213126	GO:0009733 response to auxin	--	--
Csa5G608370.1	42.7084	13.0959	-1.7054	Down	cam:101511993	--	--	--
Csa4G643620.1	39.8423	18.3866	-1.11565	Down	csv:101207623	GO:0006508 proteolysis	GO:0004185 serine-type carboxypeptidase activity	--
Csa3G714870.1	7.05774	18.0939	1.35823	Up	gmx:100797298	GO:0006810 transport	GO:0005215 transporter activity	GO:0016021 integral component of membrane
Csa1G599480.1	6.04368	13.4508	1.15419	Up	--	--	--	GO:0016021 integral component of membrane
MSTRG.12564	12.5566	0.0546785	-5.826	Down
Csa4G011040.1	14.3689	5.05371	-1.50753	Down	csv:101220326	GO:0061077 chaperone-mediated protein folding | GO:0006098 pentose-phosphate shunt | GO:0010207 photosystem II assembly | GO:0019288 isopentenyl diphosphate biosynthetic process, methylerythritol 4-phosphate pathway | GO:0000413 protein peptidyl-prolyl isomerization | GO:0006364 rRNA processing | GO:0010027 thylakoid membrane organization	GO:0005528 FK506 binding | GO:0003755 peptidyl-prolyl cis-trans isomerase activity	GO:0031977 thylakoid lumen | GO:0005789 endoplasmic reticulum membrane | GO:0009570 chloroplast stroma | GO:0009534 chloroplast thylakoid
Csa6G095940.2	18.7824	50.436	1.42507	Up	csv:101214636	GO:0006796 phosphate-containing compound metabolic process	GO:0004427 inorganic diphosphatase activity | GO:0000287 magnesium ion binding	GO:0005737 cytoplasm
MSTRG.5017	7.51079	0.99854	-2.91107	Down
Csa4G618490.1	6.88341	30.8483	2.164	Up	csv:101215851	GO:0071577 zinc II ion transmembrane transport	GO:0005385 zinc ion transmembrane transporter activity	GO:0005886 plasma membrane | GO:0016021 integral component of membrane
MSTRG.15923	34.9355	10.0763	-1.79373	Down
MSTRG.17094	18.3048	118.085	2.68953	Up
Csa3G717370.1	7.69192	15.4141	1.00283	Up	csv:101218838	GO:0008152 metabolic process	GO:0050662 coenzyme binding | GO:0003824 catalytic activity	--
Csa2G432780.1	3.40887	42.8379	3.65152	Up	csv:101205148	GO:0032259 methylation | GO:0010189 vitamin E biosynthetic process	GO:0051741 2-methyl-6-phytyl-1,4-benzoquinone methyltransferase activity	--
Csa2G423560.1	69.8128	19.3555	-1.85075	Down	--	--	GO:0008270 zinc ion binding	GO:0005622 intracellular
MSTRG.3880	14.6141	3.72439	-1.97229	Down
Csa5G495920.1	10.1165	25.9038	1.35646	Up	csv:105435630	GO:0006414 translational elongation	GO:0003746 translation elongation factor activity | GO:0005525 GTP binding | GO:0003924 GTPase activity	--
Csa1G065420.1	7.31335	27.646	1.91847	Up	cmo:103485643	GO:0006468 protein phosphorylation	GO:0004672 protein kinase activity | GO:0005524 ATP binding	GO:0016021 integral component of membrane
Csa2G416190.1	4.14393	52.0877	3.65187	Up	egr:104436022	GO:0071555 cell wall organization | GO:0030244 cellulose biosynthetic process	GO:0016760 cellulose synthase (UDP-forming) activity	GO:0016021 integral component of membrane
Csa7G290570.1	4.97275	11.8108	1.24799	Up	--	--	--	--
Csa3G855960.1	13.6762	4.3521	-1.65189	Down	--	--	--	GO:0016021 integral component of membrane
Csa2G222120.1	7.80251	73.4685	3.23511	Up	aly:ARALYDRAFT_917601	--	--	--
Csa4G639180.1	24.5328	202.349	3.04406	Up	--	--	--	--
Csa4G001700.1	2.53012	10.7967	2.09331	Up	--	--	--	GO:0016021 integral component of membrane
Csa3G842690.1	8.4458	18.7431	1.15006	Up	rcu:8259426	--	--	GO:0016021 integral component of membrane
Csa5G593390.1	24.1785	71.0506	1.55512	Up	sind:105164749	--	--	--
Csa2G277600.2	5.62365	0.600914	-3.22628	Down	sind:105175335	GO:0005975 carbohydrate metabolic process	GO:0004553 hydrolase activity, hydrolyzing O-glycosyl compounds	--
Csa5G643300.1	12.2112	4.56964	-1.41806	Down	csv:101219166	--	--	--
CsaUNG031640.1	36.8934	17.6357	-1.06487	Down	csv:101206328	--	--	--
Csa3G837560.1	0.907565	13.9105	3.93803	Up	--	--	--	--
Csa5G604260.1	1.16832	10.3805	3.15137	Up	csv:101215160	--	--	--
Csa2G345990.1	11.0882	37.1799	1.7455	Up	--	--	--	--
Csa2G193350.1	5.52086	0.0370364	-7.21981	Down	--	--	--	--
MSTRG.7474	13.9145	2.31382	-2.58824	Down
Csa6G405970.1	79.4519	25.3155	-1.65006	Down	csv:101203595	GO:0006166 purine ribonucleoside salvage | GO:0006167 AMP biosynthetic process | GO:0016310 phosphorylation	GO:0004001 adenosine kinase activity	--
Csa7G432140.1	11.8961	30.3075	1.34918	Up	csv:101211809	--	--	--
Csa4G290200.1	0.697007	13.0776	4.22978	Up	atr:18438318	GO:0009813 flavonoid biosynthetic process | GO:0052696 flavonoid glucuronidation	GO:0008194 UDP-glycosyltransferase activity | GO:0016758 transferase activity, transferring hexosyl groups	GO:0043231 intracellular membrane-bounded organelle
MSTRG.4354	1.54333	19.3467	3.64797	Up
MSTRG.10428	0.701998	6.3784	3.18366	Up
Csa6G338110.1	31.9681	196.466	2.61957	Up	--	--	--	--
Csa6G344240.1	14.0335	39.137	1.47966	Up	mdm:103419981	GO:0055114 oxidation-reduction process	GO:0046872 metal ion binding | GO:0009055 electron carrier activity	--
Csa6G014770.1	70.6345	11.9933	-2.55815	Down	csv:101214787	--	--	--
Csa1G561370.1	3.65466	10.7284	1.55363	Up	csv:101203786	--	GO:0003677 DNA binding	--
Csa5G151500.1	522.452	1760.71	1.75279	Up	--	--	--	--
Csa3G743950.1	0.0724393	38.1049	7.31618	Up	aip:107617580	--	--	--
Csa7G009070.1	35.3447	2.69441	-3.71346	Down	sot:102578366	GO:0009733 response to auxin	--	--
Csa3G854250.1	1.29812	58.829	5.50203	Up	csv:101212011	--	GO:0005509 calcium ion binding	--
Csa7G431440.1	3.95657	11.0753	1.48502	Up	csv:101214857	--	--	--
Csa7G047290.1	9.90573	0.879772	-3.49306	Down	--	--	--	GO:0016021 integral component of membrane
Csa3G776980.1	22.7469	9.83844	-1.20917	Down	--	--	--	--
Csa3G902960.2	16.3112	7.64165	-1.09391	Down	csv:101208440	--	--	--
Csa6G303240.1	8.38	19.0764	1.18677	Up	csv:101211775	--	GO:0003677 DNA binding	--
MSTRG.9900	12.1514	3.05367	-1.99251	Down
MSTRG.4923	7.5376	34.2757	2.18501	Up
Csa3G019320.1	2.26349	54.6669	4.59405	Up	rcu:8274365	--	--	GO:0016021 integral component of membrane
MSTRG.15324	3.79505	58.0964	3.93626	Up
Csa5G585390.1	5.20656	35.683	2.77683	Up	smo:SELMODRAFT_429199	--	--	--
MSTRG.11988	0.523173	5.58082	3.41512	Up
Csa3G835900.1	43.8853	247.616	2.4963	Up	--	--	--	--
Csa6G499070.1	2.64291	8.90911	1.75315	Up	--	--	--	--
Csa1G408740.1	1.10026	6.33761	2.5261	Up	--	--	--	GO:0016021 integral component of membrane
Csa6G109670.2	3.72847	20.9675	2.4915	Up	dosa:Os11t0274100-00	GO:0006499 N-terminal protein myristoylation	--	GO:0005789 endoplasmic reticulum membrane | GO:0016021 integral component of membrane
Csa3G681160.1	10.8914	0.877639	-3.63342	Down	csv:101209256	GO:0006508 proteolysis	GO:0004185 serine-type carboxypeptidase activity	--
Csa7G405830.1	21.489	44.1169	1.03774	Up	csv:101205786	--	--	--
Csa5G090870.1	20.8858	41.9201	1.00512	Up	--	--	--	--
MSTRG.16589	13.7796	42.7379	1.63299	Up
Csa1G008550.1	6.66988	0.743608	-3.16505	Down	vra:106767116	GO:0006468 protein phosphorylation	GO:0005524 ATP binding | GO:0004674 protein serine/threonine kinase activity	GO:0016021 integral component of membrane
Csa5G650580.1	9.93969	1.48524	-2.74251	Down	--	--	--	--
Csa6G012240.1	41.9188	13.1244	-1.67535	Down	egu:105043062	--	--	--
Csa4G000930.2	30.8958	68.3086	1.14466	Up	pop:POPTR_0009s09320g	GO:0006412 translation	GO:0003735 structural constituent of ribosome | GO:0003723 RNA binding | GO:0008270 zinc ion binding	GO:0022627 cytosolic small ribosomal subunit | GO:0016021 integral component of membrane
Csa7G046130.1	74.9633	30.3883	-1.30267	Down	--	GO:0010207 photosystem II assembly	--	--
Csa2G009500.1	22.0199	10.0849	-1.12661	Down	cam:101511751	--	--	GO:0016021 integral component of membrane | GO:0005789 endoplasmic reticulum membrane
MSTRG.3390	35.9007	4.53149	-2.98596	Down
Csa1G042130.1	9.96166	1.22758	-3.02056	Down	csv:101210168	GO:0000413 protein peptidyl-prolyl isomerization | GO:0006457 protein folding	GO:0003755 peptidyl-prolyl cis-trans isomerase activity	--
Csa4G621220.1	44.7997	142.017	1.6645	Up	pxb:103931570	GO:0055114 oxidation-reduction process	GO:0020037 heme binding | GO:0016705 oxidoreductase activity, acting on paired donors, with incorporation or reduction of molecular oxygen | GO:0005506 iron ion binding	GO:0016021 integral component of membrane
MSTRG.7839	14.2347	6.00416	-1.24538	Down
Csa1G690240.1	83.5406	10.2963	-3.02036	Down	csv:101212477	GO:0009734 auxin-activated signaling pathway | GO:0006355 regulation of transcription, DNA-templated	--	GO:0005634 nucleus
Csa3G099660.1	15.8398	56.8054	1.84247	Up	zma:100273558	GO:0034220 ion transmembrane transport	GO:0005216 ion channel activity	GO:0016021 integral component of membrane
Csa1G570210.1	9.66378	28.6793	1.56935	Up	csv:101210334	--	--	--
Csa5G070680.1	1.6949	55.1662	5.02451	Up	sot:102578766	GO:0055114 oxidation-reduction process	GO:0016491 oxidoreductase activity	--
Csa4G303700.1	8.70277	1.66552	-2.3855	Down	csv:101214749	--	--	--
Csa4G288620.1	15.3241	51.6466	1.75287	Up	csv:105435365	GO:0006468 protein phosphorylation	GO:0004672 protein kinase activity | GO:0005524 ATP binding	GO:0016021 integral component of membrane
Csa6G315640.1	11.2879	53.8014	2.25286	Up	adu:107475582	GO:0006470 protein dephosphorylation	GO:0004722 protein serine/threonine phosphatase activity	--
Csa4G641560.1	26.7288	13.1626	-1.02195	Down	--	--	--	--
Csa6G517020.1	0.525799	8.99104	4.0959	Up	csv:101209906	GO:0055114 oxidation-reduction process	GO:0016491 oxidoreductase activity	--
Csa3G735030.1	1.20235	26.8195	4.47935	Up	csv:101208543	GO:0006887 exocytosis	--	GO:0000145 exocyst
Csa7G446930.1	31.9017	13.7628	-1.21286	Down	--	--	--	--
Csa6G013890.1	5.26477	0.219495	-4.58411	Down	aly:ARALYDRAFT_329616	--	--	--
Csa1G569470.1	14.6111	31.0002	1.08521	Up	--	--	--	GO:0016021 integral component of membrane
Csa3G872040.1	7.8033	0.156795	-3.99285	Down	csv:101217643	GO:0009733 response to auxin	--	--
Csa6G423450.1	0.1553	6.21191	5.32191	Up	csv:101214551	GO:0006655 phosphatidylglycerol biosynthetic process | GO:0048235 pollen sperm cell differentiation | GO:0016311 dephosphorylation | GO:0010143 cutin biosynthetic process	GO:0090447 glycerol-3-phosphate 2-O-acyltransferase activity | GO:0016791 phosphatase activity	GO:0016021 integral component of membrane
Csa4G124910.1	37.4965	15.6872	-1.25717	Down	thj:104802991	--	GO:0008270 zinc ion binding	GO:0005622 intracellular
Csa5G021320.1	170.687	78.9256	-1.11279	Down	aly:ARALYDRAFT_312479	GO:0035335 peptidyl-tyrosine dephosphorylation	GO:0004725 protein tyrosine phosphatase activity	--
Csa5G146960.2	16.7509	2.25311	-2.89425	Down	smo:SELMODRAFT_442025	GO:0005975 carbohydrate metabolic process	GO:0042973 glucan endo-1,3-beta-D-glucosidase activity	GO:0016021 integral component of membrane
Csa7G237830.1	0.582068	11.6257	4.31998	Up	bna:106383523	--	--	--
Csa6G501260.1	2.06009	11.4901	2.47961	Up	csv:101214973	GO:0006749 glutathione metabolic process	GO:0003840 gamma-glutamyltransferase activity	GO:0016021 integral component of membrane
Csa2G361830.1	5.49629	18.0601	1.71628	Up	--	--	--	GO:0016021 integral component of membrane
Csa3G122360.1	24.2369	49.3041	1.0245	Up	csv:101222369	--	--	--
CsaUNG033670.1	1.29192	10.8614	3.07161	Up	--	--	--	--
Csa5G182750.1	1.39401	6.08544	2.12612	Up	--	--	--	--
Csa5G182130.1	7.95176	1.1946	-2.73475	Down	--	--	--	GO:0016021 integral component of membrane
Csa6G191570.1	110.501	23.0899	-2.25872	Down	mus:103996918	GO:0006334 nucleosome assembly	GO:0003677 DNA binding | GO:0046982 protein heterodimerization activity	GO:0000786 nucleosome | GO:0005634 nucleus
Csa5G348050.1	124.379	280.465	1.17308	Up	csv:101216119	GO:0006536 glutamate metabolic process	GO:0030170 pyridoxal phosphate binding | GO:0004351 glutamate decarboxylase activity	--
Csa4G638340.1	402.488	81.832	-2.29821	Down	cmo:103493499	GO:0015995 chlorophyll biosynthetic process | GO:0015979 photosynthesis | GO:0055114 oxidation-reduction process	GO:0016630 protochlorophyllide reductase activity	GO:0009507 chloroplast
Csa6G117780.1	71.5683	18.6776	-1.93801	Down	--	--	--	--
Csa3G037080.1	5.76061	1.26407	-2.18814	Down	nnu:104611896	GO:0006468 protein phosphorylation | GO:0055114 oxidation-reduction process	GO:0004672 protein kinase activity | GO:0005524 ATP binding | GO:0032440 2-alkenal reductase [NAD(P)] activity	GO:0016021 integral component of membrane
MSTRG.14463	3.4174	17.2171	2.33287	Up
Csa5G181440.1	7.62227	2.35819	-1.69254	Down	ats:F775_23930	GO:0055085 transmembrane transport	GO:0022857 transmembrane transporter activity	GO:0016021 integral component of membrane
Csa6G188160.1	43.1255	17.5427	-1.29767	Down	--	GO:0044763 single-organism cellular process | GO:1901576 organic substance biosynthetic process | GO:0071840 cellular component organization or biogenesis | GO:0044711 single-organism biosynthetic process | GO:0009416 response to light stimulus | GO:0006139 nucleobase-containing compound metabolic process | GO:0044249 cellular biosynthetic process	--	GO:0044434 chloroplast part
Csa6G486800.1	13.2966	42.9004	1.68994	Up	--	--	--	--
MSTRG.5417	2.89212	58.0617	4.32739	Up
Csa5G608450.1	9.26547	0.313634	-4.88471	Down	aip:107606484	--	--	--
Csa3G730940.1	4.75545	21.5754	2.18173	Up	csv:101207571	--	--	--
Csa4G290740.1	86.0662	14.704	-2.54924	Down	bvg:104889727	--	--	--
Csa7G388300.1	60.6477	124.652	1.03938	Up	--	--	--	--
Csa3G319290.1	0.322306	7.38987	4.51905	Up	--	GO:0009607 response to biotic stimulus | GO:0006952 defense response	--	--
Csa7G041290.1	4.18793	17.8454	2.09124	Up	--	--	--	--
Csa7G447100.1	7.69788	0.113321	-6.08598	Down	csv:101218611	--	--	--
Csa2G225340.1	13.8948	5.28465	-1.39467	Down	--	--	--	--
Csa5G153020.1	301.214	20.8131	-3.85522	Down	csv:101217440	GO:0006810 transport	GO:0005215 transporter activity	GO:0016021 integral component of membrane
Csa2G021560.1	14.1208	32.1482	1.18692	Up	csv:101212548	--	GO:0008270 zinc ion binding	GO:0016021 integral component of membrane
Csa2G317400.1	5.29026	0.95089	-2.47599	Down	pxb:103967112	--	--	GO:0016021 integral component of membrane
Csa1G602030.1	36.2968	15.4089	-1.23608	Down	--	GO:0019752 carboxylic acid metabolic process | GO:0044238 primary metabolic process | GO:0071669 plant-type cell wall organization or biogenesis | GO:0042546 cell wall biogenesis	--	GO:0016021 integral component of membrane
MSTRG.8848	24.1994	4.63157	-2.3854	Down
Csa2G074060.1	9.4636	21.7561	1.20096	Up	ats:F775_10558	--	--	GO:0016021 integral component of membrane
MSTRG.6603	275.37	54.2992	-2.34237	Down
Csa1G111370.1	7.67694	1.22646	-2.64603	Down	eus:EUTSA_v10002416mg	--	--	GO:0016021 integral component of membrane
Csa7G049190.1	28.2006	11.1174	-1.3429	Down	csv:101209914	GO:0005992 trehalose biosynthetic process	GO:0003824 catalytic activity	GO:0016021 integral component of membrane
Csa2G035370.1	99.7714	35.3906	-1.49526	Down	sly:101250545	GO:0010497 plasmodesmata-mediated intercellular transport | GO:0055114 oxidation-reduction process | GO:0033609 oxalate metabolic process | GO:0019430 removal of superoxide radicals | GO:2000280 regulation of root development	GO:0045735 nutrient reservoir activity | GO:0046564 oxalate decarboxylase activity | GO:0030145 manganese ion binding | GO:0004784 superoxide dismutase activity	GO:0005618 cell wall | GO:0009506 plasmodesma | GO:0005576 extracellular region
Csa3G118090.1	20.6867	9.27384	-1.15747	Down	ath:AT2G43560	GO:0006457 protein folding | GO:0000413 protein peptidyl-prolyl isomerization	GO:0003755 peptidyl-prolyl cis-trans isomerase activity	--
Csa7G072740.1	0.0394913	15.0862	8.57748	Up	cit:102630581	--	--	--
Csa3G872110.1	16.0058	2.52037	-2.66688	Down	--	GO:0008152 metabolic process	GO:0046872 metal ion binding | GO:0003950 NAD+ ADP-ribosyltransferase activity	--
MSTRG.12193	5.35251	15.2525	1.51076	Up
Csa2G404840.1	16.7858	3.50188	-2.26104	Down	--	--	--	--
Csa3G126810.1	0.580974	18.0188	4.95488	Up	csv:101217552	GO:0042545 cell wall modification | GO:0043086 negative regulation of catalytic activity | GO:0045490 pectin catabolic process	GO:0030599 pectinesterase activity | GO:0045330 aspartyl esterase activity | GO:0004857 enzyme inhibitor activity	GO:0005618 cell wall | GO:0016021 integral component of membrane | GO:0005576 extracellular region
MSTRG.10278	7.8012	2.4274	-1.68428	Down
Csa7G046110.1	15.2671	1.4504	-3.3959	Down	cam:101506267	--	--	GO:0046658 anchored component of plasma membrane
Csa5G076690.1	0.178642	12.22	5.14521	Up	csv:101203150	GO:0055114 oxidation-reduction process	GO:0020037 heme binding | GO:0016705 oxidoreductase activity, acting on paired donors, with incorporation or reduction of molecular oxygen | GO:0004497 monooxygenase activity | GO:0005506 iron ion binding	--
Csa7G318990.1	109.025	3351.61	4.94212	Up	--	--	--	--
Csa5G146210.1	9.95395	20.8433	1.06624	Up	gra:105791270	GO:0006468 protein phosphorylation	GO:0004672 protein kinase activity | GO:0005524 ATP binding	GO:0016020 membrane
Csa1G629200.1	20.1723	8.43757	-1.25748	Down	csv:101221614	GO:0007017 microtubule-based process | GO:0008152 metabolic process	GO:0005200 structural constituent of cytoskeleton | GO:0005525 GTP binding | GO:0003924 GTPase activity	GO:0005737 cytoplasm | GO:0005874 microtubule
Csa6G502690.1	0.61576	10.2121	4.05177	Up	csv:101219253	GO:0006284 base-excision repair	GO:0003824 catalytic activity	--
Csa2G409480.1	5.52719	0.73987	-2.9012	Down	lja:Lj3g3v0323160.2	--	GO:0046872 metal ion binding | GO:0003676 nucleic acid binding	--
Csa2G023920.1	119.206	1.64359	-6.18047	Down	csv:101207163	GO:0031408 oxylipin biosynthetic process | GO:0055114 oxidation-reduction process	GO:0046872 metal ion binding | GO:0016702 oxidoreductase activity, acting on single donors with incorporation of molecular oxygen, incorporation of two atoms of oxygen	--
Csa4G618460.1	5.21407	31.3586	2.58838	Up	--	--	--	--
Csa2G061540.1	35.4952	9.42868	-1.9125	Down	sly:101259163	--	--	--
Csa3G732400.1	315.883	24.9485	-3.66237	Down	csv:101214865	GO:0016311 dephosphorylation | GO:0010143 cutin biosynthetic process	GO:0016791 phosphatase activity | GO:0090447 glycerol-3-phosphate 2-O-acyltransferase activity	GO:0016021 integral component of membrane
Csa7G407710.1	1.4085	6.05875	2.10486	Up	--	--	--	--
Csa1G145840.1	3.15003	19.7659	2.64958	Up	csv:101205804	GO:0055114 oxidation-reduction process	GO:0080019 fatty-acyl-CoA reductase (alcohol-forming) activity	--
Csa3G845460.1	32.872	15.1939	-1.11337	Down	csv:101208875	--	--	GO:0016021 integral component of membrane
Csa1G168350.1	1271.08	334.468	-1.92612	Down	csv:101209111	--	--	GO:0016021 integral component of membrane
Csa3G857030.1	73.2077	19.2028	-1.93068	Down	--	--	GO:0003677 DNA binding	GO:0005634 nucleus
Csa3G166220.1	3.43265	14.4926	2.07792	Up	obr:102718860	GO:0005975 carbohydrate metabolic process | GO:0006032 chitin catabolic process | GO:0016998 cell wall macromolecule catabolic process	GO:0004568 chitinase activity	--
Csa1G257310.1	20.7199	8.29602	-1.32052	Down	--	--	--	--
Csa3G854770.1	6.72204	0.695536	-3.2727	Down	csv:101211280	GO:0055085 transmembrane transport	GO:0015292 uniporter activity	GO:0016021 integral component of membrane
Csa1G002860.1	30.4738	61.1486	1.00475	Up	pop:POPTR_0015s09830g	GO:0006468 protein phosphorylation	GO:0004672 protein kinase activity | GO:0005524 ATP binding	GO:0016021 integral component of membrane
Csa3G008830.1	8.44366	2.60866	-1.69456	Down	atr:18443818	--	--	--
Csa6G495830.1	1.25008	9.3749	2.90679	Up	--	GO:0008152 metabolic process	GO:0016597 amino acid binding	--
CsaUNG026820.1	88.8134	186.247	1.06836	Up	--	--	--	--
Csa5G155570.1	7.68325	0.579026	-3.73002	Down	spen:107013877	GO:0006355 regulation of transcription, DNA-templated	GO:0003700 transcription factor activity, sequence-specific DNA binding | GO:0003677 DNA binding	GO:0005634 nucleus
Csa3G114450.1	6.3596	1.09714	-2.53519	Down	sly:104647156	--	GO:0003779 actin binding	--
Csa4G621720.1	619.258	3407.81	2.46023	Up	mtr:MTR_8g042040	GO:0055114 oxidation-reduction process	GO:0020037 heme binding | GO:0016705 oxidoreductase activity, acting on paired donors, with incorporation or reduction of molecular oxygen | GO:0004497 monooxygenase activity | GO:0005506 iron ion binding	GO:0016021 integral component of membrane
Csa6G505810.1	2.35019	23.2353	3.30547	Up	cmo:103485116	GO:0009733 response to auxin	--	--
Csa6G490090.1	192.85	12.7538	-3.91849	Down	csv:101220989	--	--	--
Csa5G150420.1	4.84702	11.668	1.26739	Up	cam:101513934	GO:0006355 regulation of transcription, DNA-templated	GO:0003700 transcription factor activity, sequence-specific DNA binding | GO:0003677 DNA binding	GO:0005634 nucleus
Csa3G146380.1	28.9038	11.4839	-1.33164	Down	cmo:103492642	--	GO:0003779 actin binding	--
Csa1G600190.1	29.8781	14.4021	-1.05281	Down	ats:F775_29344	--	--	GO:0016021 integral component of membrane
Csa5G174660.1	8.20747	19.4772	1.21777	Up	--	--	--	--
MSTRG.8910	155.526	62.7639	-1.30915	Down
Csa2G378010.1	8.48342	18.3623	1.11403	Up	pda:103711499	--	GO:0008270 zinc ion binding	GO:0016021 integral component of membrane
Csa3G027730.1	21.5698	3.93757	-2.45363	Down	csv:101213703	--	--	--
Csa3G866530.1	10.631	1.11974	-3.24704	Down	csv:101216342	GO:0009733 response to auxin	--	--
Csa6G046400.1	15.3319	0.548886	-4.80389	Down	pvu:PHAVU_001G1151000	--	--	--
Csa5G630850.1	21.3331	7.25531	-1.55598	Down	vvi:100253740	--	--	--
Csa2G404910.1	1.19121	13.1042	3.45952	Up	thj:104818096	GO:0006468 protein phosphorylation	GO:0004672 protein kinase activity | GO:0005524 ATP binding	GO:0016021 integral component of membrane
MSTRG.12493	42.3015	14.1637	-1.57851	Down
Csa2G000750.1	16.476	6.62072	-1.31531	Down	sbi:SORBI_06g024940	--	--	GO:0009505 plant-type cell wall
Csa2G000200.1	3.91907	10.4353	1.41289	Up	--	--	--	--
Csa7G446810.1	0.568957	13.8671	3.95917	Up	--	--	--	--
Csa2G000310.1	8.07784	19.7919	1.29287	Up	csv:101206856	GO:0006378 mRNA polyadenylation | GO:0010260 organ senescence	GO:0003729 mRNA binding | GO:0016787 hydrolase activity	GO:0005849 mRNA cleavage factor complex
Csa2G406060.1	14.7253	105.561	2.84171	Up	pda:103710681	GO:0006355 regulation of transcription, DNA-templated	GO:0043565 sequence-specific DNA binding | GO:0003700 transcription factor activity, sequence-specific DNA binding	--
Csa3G146370.1	21.1463	6.51843	-1.69781	Down	--	--	--	--
Csa2G356090.1	49.686	0.450047	-6.78662	Down	--	--	--	--
Csa6G501320.1	46.3168	186.611	2.01043	Up	csv:101213527	GO:0055114 oxidation-reduction process	GO:0020037 heme binding | GO:0016705 oxidoreductase activity, acting on paired donors, with incorporation or reduction of molecular oxygen | GO:0005506 iron ion binding	GO:0016021 integral component of membrane
Csa4G608110.1	48.1232	149.81	1.63833	Up	csv:101215537	GO:0008152 metabolic process	GO:0016836 hydro-lyase activity	--
Csa1G612330.1	6.01524	14.7924	1.29816	Up	csv:105434523	GO:0005975 carbohydrate metabolic process	GO:0004553 hydrolase activity, hydrolyzing O-glycosyl compounds	--
Csa6G141350.1	7.40407	1.05446	-2.81181	Down	--	--	--	--
Csa3G734210.1	7.84834	2.50063	-1.65009	Down	csv:101208864	GO:0010338 leaf formation | GO:0006351 transcription, DNA-templated	GO:0003677 DNA binding	GO:0005634 nucleus
Csa7G387170.1	1.97704	31.0002	3.97086	Up	mdm:103444978	--	--	--
Csa4G354130.1	3.08046	81.6016	4.72738	Up	apro:F751_5669	GO:0032259 methylation	GO:0008757 S-adenosylmethionine-dependent methyltransferase activity	--
Csa4G000830.1	7.51135	778.977	6.69636	Up	--	--	--	--
Csa6G500400.1	7.53682	43.7792	2.53822	Up	csv:101208643	GO:0006913 nucleocytoplasmic transport | GO:0006886 intracellular protein transport | GO:0008152 metabolic process | GO:0007264 small GTPase mediated signal transduction	GO:0005525 GTP binding | GO:0003924 GTPase activity	GO:0005622 intracellular | GO:0016020 membrane
Csa5G176000.1	36.2638	6.69611	-2.43713	Down	csv:101222172	GO:0042254 ribosome biogenesis	--	GO:0005840 ribosome
Csa4G285760.1	18.2886	361.119	4.30346	Up	csv:101217543	GO:0098869 cellular oxidant detoxification | GO:0006979 response to oxidative stress | GO:0042744 hydrogen peroxide catabolic process | GO:0055114 oxidation-reduction process	GO:0046872 metal ion binding | GO:0020037 heme binding | GO:0004601 peroxidase activity	GO:0005576 extracellular region
Csa7G018780.1	33.6337	13.0603	-1.36472	Down	csv:101214206	GO:0045038 protein import into chloroplast thylakoid membrane | GO:0009416 response to light stimulus	--	GO:0080085 signal recognition particle, chloroplast targeting | GO:0009507 chloroplast
Csa6G421570.1	47.9188	1.959	-4.6124	Down	smo:SELMODRAFT_442025	GO:0010075 regulation of meristem growth | GO:0005975 carbohydrate metabolic process | GO:0007389 pattern specification process | GO:0008361 regulation of cell size | GO:0009926 auxin polar transport | GO:0010015 root morphogenesis | GO:0008356 asymmetric cell division	GO:0004553 hydrolase activity, hydrolyzing O-glycosyl compounds	--
Csa6G055400.1	15.9682	5.123	-1.64014	Down	--	--	--	--
Csa3G710810.1	57.1304	5.59528	-3.35198	Down	--	--	GO:0009055 electron carrier activity	GO:0046658 anchored component of plasma membrane | GO:0016021 integral component of membrane
Csa1G024860.1	17.4608	191.076	3.45195	Up	csv:101217418	GO:0009407 toxin catabolic process | GO:0006749 glutathione metabolic process	GO:0004364 glutathione transferase activity	GO:0005737 cytoplasm
Csa6G504460.1	1.45408	8.3043	2.51375	Up	csv:101205377	--	GO:0005524 ATP binding	GO:0016021 integral component of membrane
Csa3G150170.1	7.88614	1.09783	-2.84466	Down	--	--	--	GO:0016021 integral component of membrane
Csa4G617410.1	4.10437	0.140581	-4.86768	Down	aly:ARALYDRAFT_325212	GO:0009813 flavonoid biosynthetic process | GO:0052696 flavonoid glucuronidation	GO:0080043 quercetin 3-O-glucosyltransferase activity | GO:0080044 quercetin 7-O-glucosyltransferase activity	GO:0043231 intracellular membrane-bounded organelle
Csa2G380040.1	1.65856	6.15244	1.89123	Up	--	--	--	GO:0016021 integral component of membrane
Csa2G083750.1	237.39	74.9734	-1.66281	Down	csv:101217109	GO:0006633 fatty acid biosynthetic process | GO:0055114 oxidation-reduction process	GO:0045300 acyl-[acyl-carrier-protein] desaturase activity	GO:0009507 chloroplast
Csa1G538210.1	18.5873	2.37462	-2.96855	Down	--	--	--	GO:0016021 integral component of membrane
Csa2G403720.1	2.8009	8.45327	1.59362	Up	adu:107471687	GO:0045454 cell redox homeostasis | GO:0055114 oxidation-reduction process | GO:0035556 intracellular signal transduction	GO:0009055 electron carrier activity | GO:0015035 protein disulfide oxidoreductase activity	GO:0005622 intracellular
Csa2G172510.1	4.84195	35.0704	2.85659	Up	csv:101207524	GO:0006810 transport	GO:0005215 transporter activity	GO:0016021 integral component of membrane
Csa6G337010.1	2.65266	13.4534	2.34246	Up	--	--	--	--
Csa3G040860.1	11.3321	0	-4.50234	Down	csv:101207046	GO:0008152 metabolic process	GO:0000287 magnesium ion binding | GO:0010333 terpene synthase activity	--
Csa3G110010.1	12.0236	2.56133	-2.2309	Down	--	--	--	GO:0016021 integral component of membrane
Csa3G239880.1	52.4332	17.3432	-1.59611	Down	adu:107495020	GO:0042545 cell wall modification | GO:0043086 negative regulation of catalytic activity | GO:0045490 pectin catabolic process	GO:0046910 pectinesterase inhibitor activity | GO:0030599 pectinesterase activity | GO:0045330 aspartyl esterase activity	GO:0005618 cell wall | GO:0016021 integral component of membrane
Csa5G148550.1	2.76199	15.0073	2.44189	Up	nnu:104595031	GO:0015688 iron chelate transport | GO:0055085 transmembrane transport | GO:0048316 seed development	GO:0051980 iron-nicotianamine transmembrane transporter activity	GO:0005886 plasma membrane | GO:0016021 integral component of membrane
MSTRG.17115	21.3938	83.0673	1.95709	Up
Csa3G888570.1	305.426	889.492	1.54216	Up	bvg:104885038	--	--	--
Csa3G646530.1	23.6259	64.0259	1.43829	Up	cic:CICLE_v10027727mg	GO:0008152 metabolic process	GO:0016788 hydrolase activity, acting on ester bonds	GO:0016020 membrane
Csa6G421630.1	7.01809	403.129	5.84402	Up	csv:101209525	GO:0009693 ethylene biosynthetic process | GO:0009835 fruit ripening | GO:0055114 oxidation-reduction process	GO:0046872 metal ion binding | GO:0031418 L-ascorbic acid binding | GO:0009815 1-aminocyclopropane-1-carboxylate oxidase activity	--
Csa6G502710.1	5.97795	0.99251	-2.5905	Down	--	--	GO:0003677 DNA binding	--
Csa2G011420.1	134.645	17.3252	-2.95822	Down	csv:101223028	GO:0009734 auxin-activated signaling pathway | GO:0006355 regulation of transcription, DNA-templated	--	GO:0005634 nucleus
Csa1G570190.1	12.1318	1.49284	-3.02267	Down	thj:104816700	GO:0055114 oxidation-reduction process	GO:0016491 oxidoreductase activity	--
Csa2G228370.1	122.505	56.5786	-1.11452	Down	csv:101218864	GO:0032259 methylation	GO:0008168 methyltransferase activity	GO:0016021 integral component of membrane
Csa7G390070.1	17.0677	1.38011	-3.62842	Down	--	--	--	--
MSTRG.9798	6.58008	15.1558	1.20369	Up
Csa3G144190.1	33.4671	5.40754	-2.6297	Down	vra:106769786	GO:0007186 G-protein coupled receptor signaling pathway	GO:0004871 signal transducer activity	GO:0005834 heterotrimeric G-protein complex
MSTRG.14572	12.1595	4.61857	-1.39656	Down
Csa3G123710.1	7.94918	1.30425	-2.60758	Down	pop:POPTR_0014s07170g	--	--	--
MSTRG.10176	35.9719	81.6923	1.18333	Up
Csa5G609650.1	49.4022	179.786	1.86363	Up	csv:101218433	--	--	--
Csa5G579060.1	7.1857	0.062811	-6.83797	Down	adu:107496420	--	--	--
Csa3G099780.1	0	99.3561	7.63454	Up	--	--	--	GO:0005576 extracellular region
MSTRG.4372	16.0318	5.02686	-1.67321	Down
MSTRG.16331	0.420111	29.1708	6.11761	Up
Csa1G690370.1	65.3668	11.9056	-2.45691	Down	--	--	--	--
Csa3G669600.1	123.334	36.5662	-1.75399	Down	pper:PRUPE_ppa001667mg	GO:0008152 metabolic process	GO:0016788 hydrolase activity, acting on ester bonds	GO:0016021 integral component of membrane
Csa3G133180.1	83.8486	17.2581	-2.28052	Down	csv:101218188	GO:0045490 pectin catabolic process	GO:0046872 metal ion binding | GO:0030570 pectate lyase activity	--
Csa3G912950.1	1.09718	5.32775	2.27972	Up	--	GO:0043066 negative regulation of apoptotic process	--	GO:0016021 integral component of membrane
Csa2G445270.1	0.362926	6.09455	4.06977	Up	--	--	--	--
Csa1G538220.1	69.1625	22.2746	-1.63459	Down	csv:101211569	GO:0043547 positive regulation of GTPase activity	GO:0005096 GTPase activator activity	--
Csa7G420790.1	2.25114	17.5189	2.96018	Up	csl:COCSUDRAFT_54313	--	--	--
Csa6G148290.1	167.159	36.957	-2.1773	Down	csv:101221780	GO:0055114 oxidation-reduction process | GO:0071486 cellular response to high light intensity | GO:0009407 toxin catabolic process | GO:0019430 removal of superoxide radicals	GO:0046872 metal ion binding | GO:0004784 superoxide dismutase activity	GO:0009579 thylakoid | GO:0009570 chloroplast stroma | GO:0048046 apoplast
Csa7G390240.1	72.2508	23.8524	-1.59888	Down	csv:101220856	--	--	--
Csa4G016450.1	1.20733	6.5652	2.44302	Up	csv:101214439	GO:0008152 metabolic process	GO:0016747 transferase activity, transferring acyl groups other than amino-acyl groups	--
Csa4G293220.1	9.35578	2.96567	-1.6575	Down	--	--	--	GO:0016021 integral component of membrane
MSTRG.14778	1841.07	535.625	-1.78125	Down
Csa2G406110.1	34.0288	8.58787	-1.98638	Down	--	--	--	--
Csa1G074980.1	165.137	52.0272	-1.66633	Down	mdm:103401427	GO:0009908 flower development | GO:0006355 regulation of transcription, DNA-templated	GO:0046872 metal ion binding | GO:0003677 DNA binding | GO:0003700 transcription factor activity, sequence-specific DNA binding	GO:0005634 nucleus
Csa6G518320.1	1.03535	6.8611	2.72833	Up	cic:CICLE_v10027727mg	GO:0000038 very long-chain fatty acid metabolic process | GO:0042335 cuticle development	GO:0016788 hydrolase activity, acting on ester bonds	--
Csa7G062900.1	7.68923	15.4319	1.005	Up	olu:OSTLU_119596	GO:0008152 metabolic process	GO:0016884 carbon-nitrogen ligase activity, with glutamine as amido-N-donor	--
Csa1G207820.1	63.0569	15.0421	-2.06765	Down	csv:101215632	GO:0009734 auxin-activated signaling pathway | GO:0006355 regulation of transcription, DNA-templated	--	GO:0005634 nucleus
MSTRG.4663	10.4276	3.88713	-1.42363	Down
Csa3G882970.1	15.8586	3.28759	-2.27017	Down	ath:AT1G44790	--	--	GO:0016021 integral component of membrane
MSTRG.9251	47.908	96.4656	1.00975	Up
Csa6G487760.1	2.65165	15.3321	2.53159	Up	mis:MICPUN_57546	--	GO:0008270 zinc ion binding	--
Csa2G006270.1	13.967	0.555245	-4.65276	Down	bna:106351896	GO:0006355 regulation of transcription, DNA-templated	GO:0003700 transcription factor activity, sequence-specific DNA binding | GO:0003677 DNA binding	GO:0005634 nucleus
Csa3G850630.1	13.0463	37.5833	1.52645	Up	gmx:100808807	GO:0048544 recognition of pollen	GO:0005488 binding	GO:0016021 integral component of membrane
Csa1G045550.2	68.351	26.8629	-1.34735	Down	csv:101215160	GO:0006355 regulation of transcription, DNA-templated	GO:0043565 sequence-specific DNA binding | GO:0003700 transcription factor activity, sequence-specific DNA binding	GO:0005634 nucleus
Csa1G588530.1	34.8033	4.44399	-2.9693	Down	aip:107643034	GO:0006468 protein phosphorylation	GO:0004672 protein kinase activity | GO:0005524 ATP binding	GO:0016021 integral component of membrane
Csa6G309980.1	0.132802	7.79611	5.87541	Up	jcu:105640968	GO:0005975 carbohydrate metabolic process	GO:0004553 hydrolase activity, hydrolyzing O-glycosyl compounds	--
Csa5G440140.1	7.66417	16.5242	1.10838	Up	--	--	--	--
Csa5G647300.1	12.3428	5.55245	-1.15248	Down	csv:101219324	--	--	--
MSTRG.16044	11.8119	369.098	4.96569	Up
Csa5G505230.1	26.0974	9.59287	-1.44387	Down	csv:101220312	GO:0015979 photosynthesis	GO:0005509 calcium ion binding	GO:0009654 photosystem II oxygen evolving complex | GO:0019898 extrinsic component of membrane
Csa4G641590.1	1.1444	25.3283	4.46809	Up	csv:101219005	GO:0006355 regulation of transcription, DNA-templated	GO:0003700 transcription factor activity, sequence-specific DNA binding | GO:0003677 DNA binding	GO:0005634 nucleus
Csa3G126940.1	8.62038	68.9242	2.99919	Up	csv:101219529	GO:0009407 toxin catabolic process | GO:0006749 glutathione metabolic process	GO:0004364 glutathione transferase activity	GO:0005737 cytoplasm
Csa1G574960.1	12.6208	28.3065	1.16534	Up	tcc:TCM_037228	GO:0006468 protein phosphorylation	GO:0005524 ATP binding | GO:0004674 protein serine/threonine kinase activity	GO:0016021 integral component of membrane
Csa5G139410.1	35.7676	80.0442	1.16214	Up	--	--	--	--
Csa3G872030.1	57.0165	25.1646	-1.17998	Down	sot:102585808	--	--	--
Csa6G497350.1	1215.06	237.491	-2.35509	Down	csv:101222715	GO:0055114 oxidation-reduction process	GO:0008270 zinc ion binding | GO:0016491 oxidoreductase activity	--
Csa3G780520.1	328.64	766.676	1.22211	Up	--	GO:0006952 defense response | GO:0007165 signal transduction	GO:0004871 signal transducer activity	GO:0016021 integral component of membrane | GO:0009506 plasmodesma | GO:0046658 anchored component of plasma membrane
Csa7G343320.1	25.654	11.2595	-1.18804	Down	csv:101221530	--	--	--
Csa2G348230.1	55.494	12.7784	-2.11862	Down	smo:SELMODRAFT_440226	--	--	--
Csa7G212660.1	13.1392	31.9862	1.28357	Up	csv:101205184	--	--	--
Csa1G070580.1	25.5548	3.43201	-2.89647	Down	--	--	--	--
Csa2G258790.1	16.2766	4.20833	-1.95148	Down	cmo:103497283	GO:0009733 response to auxin	--	--
MSTRG.10435	5.19355	0.99035	-2.39071	Down
Csa1G042590.1	10.703	21.7768	1.02477	Up	pda:103720962	--	--	--
Csa3G888530.1	7.30033	18.973	1.37791	Up	csv:101216220	--	--	--
Csa1G575010.1	6.78809	0.107534	-5.98015	Down	csv:101215894	GO:0042545 cell wall modification | GO:0045490 pectin catabolic process	GO:0030599 pectinesterase activity | GO:0045330 aspartyl esterase activity	GO:0005618 cell wall
Csa6G445150.2	23.2285	5.44115	-2.09391	Down	csv:101215604	GO:0006810 transport	GO:0005215 transporter activity	GO:0016021 integral component of membrane
Csa5G160240.1	51.3536	11.158	-2.20238	Down	csv:101215470	GO:0005975 carbohydrate metabolic process	GO:0003824 catalytic activity	--
Csa4G365050.1	19.8786	8.80769	-1.17438	Down	ats:F775_23930	GO:0055085 transmembrane transport	GO:0022857 transmembrane transporter activity	GO:0016021 integral component of membrane
Csa7G014520.1	5.64066	13.7249	1.28286	Up	cmo:103503469	GO:0055114 oxidation-reduction process	GO:0071949 FAD binding | GO:0016491 oxidoreductase activity	GO:0016021 integral component of membrane
Csa5G097460.1	8.03982	1.25114	-2.68392	Down	--	--	GO:0005525 GTP binding	--
Csa3G165630.1	8.69319	0.997971	-3.12282	Down	--	--	--	--
Csa1G569460.1	5.53129	0.725974	-2.92963	Down	pvu:PHAVU_011G141900g	--	--	GO:0016021 integral component of membrane
Csa2G382420.1	0.835349	5.47476	2.71234	Up	--	--	--	--
Csa2G006190.1	32.053	3.95398	-3.01908	Down	csv:101221760	GO:0008152 metabolic process	GO:0008375 acetylglucosaminyltransferase activity	GO:0016021 integral component of membrane
Csa6G516770.1	15.2258	30.6888	1.01119	Up	vra:106758309	GO:0048544 recognition of pollen | GO:0006468 protein phosphorylation	GO:0005524 ATP binding | GO:0004674 protein serine/threonine kinase activity	GO:0016021 integral component of membrane
Csa4G054290.1	13.143	1.35529	-3.27762	Down	bvg:104901723	GO:0071555 cell wall organization | GO:0030244 cellulose biosynthetic process	GO:0016760 cellulose synthase (UDP-forming) activity	GO:0016021 integral component of membrane
Csa3G669610.1	154.808	14.5372	-3.41266	Down	--	--	--	--
Csa2G302130.1	14.4316	2.8719	-2.32915	Down	smo:SELMODRAFT_420760	GO:0042545 cell wall modification | GO:0043086 negative regulation of catalytic activity | GO:0045490 pectin catabolic process	GO:0030599 pectinesterase activity | GO:0045330 aspartyl esterase activity | GO:0004857 enzyme inhibitor activity	GO:0005618 cell wall
Csa4G556180.1	3.21754	8.93234	1.47308	Up	vvi:100259386	GO:0009733 response to auxin	--	--
Csa3G176240.1	0.64482	154.636	7.90576	Up	cit:102628891	GO:0043086 negative regulation of catalytic activity	GO:0004857 enzyme inhibitor activity	--
Csa5G153030.1	6.67569	1.50666	-2.14757	Down	csv:101216966	GO:0006508 proteolysis	GO:0004190 aspartic-type endopeptidase activity	GO:0016021 integral component of membrane
Csa2G165680.1	8.08725	2.70361	-1.58076	Down	--	--	--	--
Csa3G383770.1	24.2148	2.15612	-3.48938	Down	--	--	--	--
Csa4G009890.1	19.389	5.47566	-1.82414	Down	--	--	--	--
Csa1G329910.1	14.1646	37.1331	1.39041	Up	--	--	--	GO:0016021 integral component of membrane
Csa3G777580.1	11.2353	2.05414	-2.45143	Down	csv:101223138	GO:0005975 carbohydrate metabolic process	GO:0004553 hydrolase activity, hydrolyzing O-glycosyl compounds	--
Csa3G751460.1	42.2102	8.92565	-2.24156	Down	eus:EUTSA_v10017323mg	--	--	--
Csa1G132130.1	103.148	51.4869	-1.00244	Down	csv:101218132	--	GO:0046982 protein heterodimerization activity | GO:0003677 DNA binding	GO:0000786 nucleosome | GO:0005634 nucleus
Csa1G614130.1	25.3299	74.1259	1.54914	Up	csv:101214065	GO:0019424 sulfide oxidation, using siroheme sulfite reductase | GO:0016126 sterol biosynthetic process | GO:0006275 regulation of DNA replication | GO:0006833 water transport | GO:0006323 DNA packaging | GO:0006972 hyperosmotic response | GO:0007030 Golgi organization | GO:0006096 glycolytic process | GO:0045892 negative regulation of transcription, DNA-templated | GO:0019761 glucosinolate biosy…	GO:0050311 sulfite reductase (ferredoxin) activity | GO:0051539 4 iron, 4 sulfur cluster binding | GO:0020037 heme binding | GO:0016002 sulfite reductase activity | GO:0003677 DNA binding | GO:0005507 copper ion binding	GO:0009941 chloroplast envelope | GO:0048046 apoplast | GO:0010319 stromule | GO:0016020 membrane | GO:0042644 chloroplast nucleoid
Csa6G212860.1	38.3969	77.5689	1.01449	Up	csv:101203757	GO:0006468 protein phosphorylation | GO:0031668 cellular response to extracellular stimulus | GO:0033554 cellular response to stress	GO:0004672 protein kinase activity | GO:0005524 ATP binding	GO:0044424 intracellular part
Csa2G336090.1	184.901	67.9555	-1.44409	Down	csv:101213302	GO:0009072 aromatic amino acid family metabolic process	GO:0003824 catalytic activity	GO:0005737 cytoplasm
Csa5G167150.1	53.6541	21.458	-1.32217	Down	jcu:105648677	GO:0006098 pentose-phosphate shunt | GO:0035304 regulation of protein dephosphorylation | GO:0010207 photosystem II assembly | GO:0009902 chloroplast relocation | GO:0016226 iron-sulfur cluster assembly | GO:0006729 tetrahydrobiopterin biosynthetic process | GO:0009073 aromatic amino acid family biosynthetic process | GO:0042793 transcription from plastid promoter | GO:0006364 rRNA processing | G…	GO:0008124 4-alpha-hydroxytetrahydrobiopterin dehydratase activity	GO:0009507 chloroplast
Csa4G141240.1	358.932	0	-9.48757	Down	--	--	--	--
Csa6G518130.1	150.229	57.1848	-1.39346	Down	csv:101220728	GO:0006810 transport	GO:0005215 transporter activity	GO:0016021 integral component of membrane
MSTRG.8913	6.54127	16.007	1.29106	Up
CsaUNG003210.2	7.30579	25.4859	1.80259	Up	--	--	--	--
Csa1G031880.1	8.65874	25.7527	1.57249	Up	csl:COCSUDRAFT_34634	--	--	GO:0016021 integral component of membrane
Csa3G872090.1	16.6854	6.77885	-1.29947	Down	--	--	--	--
MSTRG.7801	26.0049	5.03556	-2.36856	Down
Csa6G406010.1	7.28691	19.4245	1.4145	Up	pmum:103332344	GO:0006468 protein phosphorylation | GO:0015706 nitrate transport | GO:0010106 cellular response to iron ion starvation | GO:0006826 iron ion transport | GO:0010167 response to nitrate	GO:0004672 protein kinase activity | GO:0005524 ATP binding	--
Csa4G285740.1	124.681	368.003	1.56148	Up	csv:101212717	GO:0098869 cellular oxidant detoxification | GO:0006979 response to oxidative stress | GO:0042744 hydrogen peroxide catabolic process | GO:0055114 oxidation-reduction process	GO:0046872 metal ion binding | GO:0020037 heme binding | GO:0004601 peroxidase activity	GO:0005576 extracellular region
Csa7G047420.1	21.3651	8.2685	-1.36956	Down	csv:101205324	GO:0019953 sexual reproduction	--	GO:0005576 extracellular region | GO:0016021 integral component of membrane
Csa3G146700.1	74.9139	35.5575	-1.07508	Down	csv:101206257	GO:0045893 positive regulation of transcription, DNA-templated | GO:0006098 pentose-phosphate shunt | GO:0015995 chlorophyll biosynthetic process | GO:0022900 electron transport chain | GO:0019288 isopentenyl diphosphate biosynthetic process, methylerythritol 4-phosphate pathway | GO:0006364 rRNA processing	GO:0009055 electron carrier activity | GO:0046872 metal ion binding | GO:0051537 2 iron, 2 sulfur cluster binding	GO:0009507 chloroplast
Csa6G006830.1	9.06119	2.36829	-1.93585	Down	cmo:103498001	--	--	--
MSTRG.12831	8.1693	21.6115	1.40351	Up
Csa6G515490.1	0.82641	19.5771	4.56617	Up	adu:107467123	--	--	GO:0016021 integral component of membrane
Csa6G483410.1	1.77413	8.86096	2.32035	Up	gmx:100799615	GO:0008152 metabolic process	GO:0008483 transaminase activity	--
Csa1G423100.1	12.079	4.45447	-1.43917	Down	egr:104437375	GO:0034551 mitochondrial respiratory chain complex III assembly	GO:0005524 ATP binding	GO:0005739 mitochondrion
Csa1G654910.1	1.52284	17.7559	3.2579	Up	csv:101209433	GO:0006508 proteolysis	GO:0004185 serine-type carboxypeptidase activity	--
Csa3G589580.1	24.3635	7.57534	-1.68534	Down	cvr:CHLNCDRAFT_135122	--	--	GO:0016021 integral component of membrane
Csa2G270760.1	54.5043	6.07134	-3.12721	Down	--	--	--	--
Csa2G006030.1	4.57193	18.2562	1.99751	Up	csv:101208789	GO:0016131 brassinosteroid metabolic process | GO:0009733 response to auxin | GO:0009416 response to light stimulus | GO:0055114 oxidation-reduction process	GO:0005506 iron ion binding | GO:0020037 heme binding | GO:0016705 oxidoreductase activity, acting on paired donors, with incorporation or reduction of molecular oxygen | GO:0008395 steroid hydroxylase activity	GO:0016021 integral component of membrane
Csa3G840350.1	21.2799	8.18737	-1.37802	Down	mdm:103404271	GO:0006468 protein phosphorylation	GO:0004672 protein kinase activity | GO:0005524 ATP binding	--
Csa2G010250.1	10.5946	53.4374	2.33452	Up	--	--	--	--
Csa1G045890.1	79.1397	6.05788	-3.70752	Down	mdm:103411342	--	--	--
Csa4G063440.1	355.151	88.4877	-2.00489	Down	csv:101214094	GO:0015979 photosynthesis | GO:0055114 oxidation-reduction process	GO:0005509 calcium ion binding | GO:0032440 2-alkenal reductase [NAD(P)] activity	GO:0009654 photosystem II oxygen evolving complex | GO:0019898 extrinsic component of membrane | GO:0009535 chloroplast thylakoid membrane
Csa3G077630.1	4.83524	11.9497	1.30532	Up	csv:101214441	GO:0055114 oxidation-reduction process	GO:0009055 electron carrier activity | GO:0008137 NADH dehydrogenase (ubiquinone) activity	GO:0016020 membrane
MSTRG.4020	191.312	4.47689	-5.41729	Down
Csa6G516990.1	49.95	132.714	1.40976	Up	--	--	--	--
Csa6G499180.1	19.8127	6.96216	-1.50882	Down	csv:101205269	GO:0006855 drug transmembrane transport	GO:0015297 antiporter activity | GO:0015238 drug transmembrane transporter activity	GO:0016021 integral component of membrane
Csa1G391590.1	16.7891	5.7966	-1.53425	Down	mis:MICPUN_107712	--	GO:0005524 ATP binding	--
Csa5G172800.1	9.3228	1.03442	-3.17194	Down	fve:101305891	GO:0006355 regulation of transcription, DNA-templated	GO:0003700 transcription factor activity, sequence-specific DNA binding | GO:0003677 DNA binding | GO:0046983 protein dimerization activity	GO:0005634 nucleus
Csa7G318960.1	7.23096	1.37865	-2.39093	Down	--	--	--	--
Csa6G525350.1	43.9045	21.732	-1.01454	Down	--	GO:0015689 molybdate ion transport	GO:0015098 molybdate ion transmembrane transporter activity	GO:0016021 integral component of membrane
Csa3G073920.1	7.51467	24.0537	1.67848	Up	smo:SELMODRAFT_442025	GO:0005975 carbohydrate metabolic process	GO:0004553 hydrolase activity, hydrolyzing O-glycosyl compounds	--
Csa1G701210.1	21.8522	6.50166	-1.7489	Down	csv:101215219	GO:0061615 glycolytic process through fructose-6-phosphate | GO:0046835 carbohydrate phosphorylation | GO:0006002 fructose 6-phosphate metabolic process	GO:0003872 6-phosphofructokinase activity | GO:0047334 diphosphate-fructose-6-phosphate 1-phosphotransferase activity | GO:0005524 ATP binding	--
Csa6G008590.1	403.631	155.159	-1.37929	Down	csv:101214545	--	--	--
Csa1G537370.1	46.0813	19.1981	-1.26321	Down	gmx:100800041	--	GO:0051087 chaperone binding	--
Csa7G045520.1	2.73677	12.4437	2.18487	Up	lja:Lj3g3v2888270.2	GO:0048544 recognition of pollen | GO:0006468 protein phosphorylation	GO:0004672 protein kinase activity | GO:0005524 ATP binding	GO:0016021 integral component of membrane
Csa6G499830.1	19.5116	6.69689	-1.54277	Down	vvi:100253969	GO:0019761 glucosinolate biosynthetic process | GO:0016310 phosphorylation	GO:0008531 riboflavin kinase activity | GO:0016787 hydrolase activity	GO:0009941 chloroplast envelope | GO:0009570 chloroplast stroma
Csa4G658570.1	20.4702	56.6931	1.46965	Up	csl:COCSUDRAFT_63815	--	--	--
Csa3G017160.1	88.011	29.363	-1.58369	Down	--	--	--	GO:0016021 integral component of membrane
Csa5G284520.1	3.88379	9.76064	1.32951	Up	cmo:103495108	GO:0055085 transmembrane transport | GO:0009734 auxin-activated signaling pathway	--	GO:0016021 integral component of membrane
Csa7G049180.1	6.98251	15.1608	1.11853	Up	csv:101209668	GO:0006913 nucleocytoplasmic transport | GO:0006886 intracellular protein transport | GO:0008152 metabolic process | GO:0007264 small GTPase mediated signal transduction	GO:0005525 GTP binding | GO:0003924 GTPase activity	GO:0005622 intracellular | GO:0016020 membrane
Csa6G430140.1	14.9469	34.3917	1.20222	Up	thj:104800457	--	--	--
Csa3G825070.1	0.41191	8.84345	3.56883	Up	--	--	--	--
Csa7G351900.1	1.41087	6.31471	2.16213	Up	csv:101210710	--	--	--
Csa6G507140.1	0.445605	42.9764	6.59163	Up	cic:CICLE_v10027727mg	GO:0008152 metabolic process	GO:0016788 hydrolase activity, acting on ester bonds	GO:0016020 membrane
Csa7G049150.1	7.88894	2.31992	-1.76575	Down	--	--	--	--
Csa1G045930.1	30.5632	7.99134	-1.93529	Down	csv:101221105	--	GO:0005524 ATP binding	--
Csa1G690360.1	43.6643	100.334	1.20028	Up	csv:101211511	--	--	GO:0016021 integral component of membrane
Csa2G382660.1	0.0314232	7.58673	4.37847	Up	vra:106764762	GO:0006355 regulation of transcription, DNA-templated	GO:0043565 sequence-specific DNA binding | GO:0003700 transcription factor activity, sequence-specific DNA binding	GO:0005615 extracellular space
Csa1G710160.1	178.548	17.7249	-3.33246	Down	--	--	--	--
MSTRG.1881	4.04881	0.0986338	-5.35927	Down
Csa3G002780.1	77.103	27.3029	-1.49773	Down	csv:101216095	GO:0055114 oxidation-reduction process	GO:0004324 ferredoxin-NADP+ reductase activity	--
Csa6G127480.1	2.48782	12.4971	2.32864	Up	csv:101207580	GO:0006468 protein phosphorylation	GO:0004672 protein kinase activity | GO:0005524 ATP binding	--
Csa2G356620.1	99.0808	43.0889	-1.20129	Down	--	--	--	--
Csa3G733290.1	6.03332	15.1886	1.33196	Up	tcc:TCM_021825	--	--	--
Csa1G651710.1	5.17636	20.2126	1.96524	Up	csv:101207969	GO:0048573 photoperiodism, flowering | GO:0009909 regulation of flower development	GO:0008429 phosphatidylethanolamine binding	--
Csa6G497240.1	16.5136	186.272	3.49569	Up	--	--	--	GO:0016021 integral component of membrane
Csa3G319280.1	163.361	50.1062	-1.70501	Down	csv:101218237	--	GO:0005509 calcium ion binding	--
Csa3G088430.1	7.73817	2.69716	-1.52055	Down	fve:101301142	--	GO:0046983 protein dimerization activity	--
Csa6G057170.1	735.942	168.32	-2.12839	Down	csv:101204705	--	--	--
Csa1G186640.1	19.8222	2.79514	-2.82613	Down	--	--	GO:0009055 electron carrier activity	--
Csa7G051420.1	19.0037	40.8828	1.10521	Up	csv:101213813	--	GO:0046982 protein heterodimerization activity	GO:0005634 nucleus
Csa6G008710.1	1.24278	6.38368	2.36082	Up	mdm:103415141	--	--	--
Csa2G368950.1	42.0288	14.0848	-1.57723	Down	csv:101222677	--	GO:0019904 protein domain specific binding	--
Csa5G218840.1	50.7624	22.9003	-1.1484	Down	csv:101212245	GO:0006782 protoporphyrinogen IX biosynthetic process	GO:0004853 uroporphyrinogen decarboxylase activity	GO:0009941 chloroplast envelope | GO:0009570 chloroplast stroma
Csa5G576690.1	120.76	20.1599	-2.58258	Down	--	--	--	--
Csa5G177680.1	9.86849	3.89271	-1.34205	Down	--	--	--	--
Csa3G836500.1	41.5865	275.238	2.72649	Up	csv:101213516	GO:0055114 oxidation-reduction process	GO:0051287 NAD binding | GO:0016616 oxidoreductase activity, acting on the CH-OH group of donors, NAD or NADP as acceptor | GO:0008863 formate dehydrogenase (NAD+) activity	--
Csa4G631570.1	302.545	44.7742	-2.75641	Down	csv:101214893	GO:0008152 metabolic process	GO:0003824 catalytic activity	--
Csa2G354950.1	7.37771	15.4179	1.06336	Up	pmum:107880264	GO:0006468 protein phosphorylation	GO:0005524 ATP binding | GO:0004674 protein serine/threonine kinase activity	GO:0016021 integral component of membrane
Csa4G377730.2	1.29381	7.54668	2.54422	Up	csv:101215526	GO:0006486 protein glycosylation	GO:0008378 galactosyltransferase activity	GO:0005794 Golgi apparatus | GO:0016021 integral component of membrane
Csa5G505740.1	5.05281	16.4762	1.70522	Up	csv:101202870	GO:1902358 sulfate transmembrane transport	GO:0008271 secondary active sulfate transmembrane transporter activity	GO:0016021 integral component of membrane
Csa3G776890.1	6.0107	0.232705	-4.69096	Down	csv:101205925	GO:0008152 metabolic process | GO:0051301 cell division	GO:0005525 GTP binding | GO:0003924 GTPase activity	GO:0005737 cytoplasm
Csa6G490880.1	14.2922	49.1705	1.78257	Up	--	--	--	--
Csa5G512960.1	19.3873	5.82651	-1.73441	Down	--	--	--	GO:0016021 integral component of membrane
Csa3G180260.1	35.4722	10.6309	-1.73843	Down	csv:101220749	GO:0006355 regulation of transcription, DNA-templated	GO:0003700 transcription factor activity, sequence-specific DNA binding | GO:0003677 DNA binding	GO:0005634 nucleus
Csa3G588450.1	72.7807	24.7234	-1.55768	Down	--	GO:0006412 translation	GO:0003735 structural constituent of ribosome	GO:0005840 ribosome
Csa2G022830.1	10.4847	2.69068	-1.96225	Down	csv:101208625	GO:0008152 metabolic process	GO:0046872 metal ion binding | GO:0016787 hydrolase activity	GO:0009570 chloroplast stroma
Csa3G004510.1	4307.42	1837.49	-1.22908	Down	csv:101212578	--	GO:0000062 fatty-acyl-CoA binding	--
Csa7G066280.1	6.47861	1.41395	-2.19595	Down	ats:F775_16894	GO:0016567 protein ubiquitination	--	--
Csa2G070840.1	8.10351	16.8653	1.05744	Up	gmx:100787033	GO:0060548 negative regulation of cell death	GO:0005544 calcium-dependent phospholipid binding	--
Csa1G066480.1	324.26	80.178	-2.01587	Down	csv:101209135	GO:0015979 photosynthesis	GO:0005509 calcium ion binding	GO:0009654 photosystem II oxygen evolving complex | GO:0019898 extrinsic component of membrane
MSTRG.5283	2101.26	844.787	-1.3146	Down
Csa3G589590.1	2.534	12.6336	2.31778	Up	brp:103868752	--	--	GO:0016021 integral component of membrane
Csa5G604410.1	1.58463	7.7064	2.28191	Up	csv:101222056	--	--	--
Csa2G355000.1	15.1548	4.22302	-1.84342	Down	egr:104451128	--	--	--
Csa4G438530.1	120.592	22.9228	-2.39527	Down	csv:101221707	GO:0006633 fatty acid biosynthetic process | GO:2001295 malonyl-CoA biosynthetic process	GO:0003989 acetyl-CoA carboxylase activity | GO:0046872 metal ion binding | GO:0005524 ATP binding | GO:0004075 biotin carboxylase activity	GO:0009507 chloroplast
MSTRG.12733	10.6263	1.80179	-2.56014	Down
Csa3G222790.1	81.1362	31.9376	-1.34509	Down	csv:101204727	GO:0022900 electron transport chain	GO:0046872 metal ion binding | GO:0009055 electron carrier activity | GO:0051537 2 iron, 2 sulfur cluster binding	--
Csa4G082370.1	51.6335	18.5915	-1.47366	Down	vvi:100245458	--	--	--
Csa2G379130.1	14.7897	2.45222	-2.59243	Down	--	--	--	--
Csa4G004840.1	9.32097	3.07798	-1.5985	Down	csl:COCSUDRAFT_65423	--	GO:0008270 zinc ion binding	--
Csa5G139660.1	8.81679	2.69263	-1.71124	Down	bvg:104888306	GO:0006468 protein phosphorylation	GO:0004672 protein kinase activity | GO:0005524 ATP binding	GO:0016021 integral component of membrane
Csa1G423240.1	22.5678	4.2785	-2.39909	Down	csv:101221079	GO:0006468 protein phosphorylation	GO:0004672 protein kinase activity | GO:0005524 ATP binding	--
Csa6G128040.1	5.24962	13.2551	1.33627	Up	csv:101204208	--	GO:0008270 zinc ion binding	--
Csa2G360800.1	0.964144	10.6648	3.46747	Up	--	--	--	GO:0016021 integral component of membrane
Csa4G658500.1	0.0165962	4.76979	8.16693	Up	pxb:103930138	--	--	--
Csa5G153120.1	7.85497	2.44783	-1.6821	Down	--	--	--	--
Csa1G004120.1	5.86726	16.795	1.51728	Up	csv:101205420	--	GO:0003677 DNA binding	--
MSTRG.16022	96.1711	46.0238	-1.06322	Down
Csa6G054330.1	9.64529	20.1877	1.06558	Up	mtr:MTR_1g097690	--	--	--
Csa2G000730.1	74.084	1.78836	-5.37245	Down	osa:4332737	GO:0016311 dephosphorylation	GO:0003993 acid phosphatase activity	--
Csa5G609760.1	32.6744	16.2367	-1.0089	Down	--	--	--	--
Csa3G646640.1	7.58335	0.809599	-3.22756	Down	csv:101207996	GO:0042545 cell wall modification | GO:0043086 negative regulation of catalytic activity | GO:0045490 pectin catabolic process	GO:0046910 pectinesterase inhibitor activity | GO:0030599 pectinesterase activity | GO:0045330 aspartyl esterase activity	GO:0005618 cell wall | GO:0016021 integral component of membrane | GO:0005576 extracellular region
Csa5G592810.1	206.831	51.8291	-1.99662	Down	csv:101205949	--	--	--
Csa2G215500.1	7.95775	1.87147	-2.08819	Down	--	--	--	--
Csa3G826660.1	827.323	250.699	-1.72249	Down	nnu:104608881	GO:0045454 cell redox homeostasis | GO:0009739 response to gibberellin | GO:0019344 cysteine biosynthetic process	--	GO:0005623 cell
Csa2G012140.1	24.2314	8.06355	-1.58739	Down	--	--	GO:0005506 iron ion binding	GO:0016021 integral component of membrane
Csa1G095020.1	0.0883231	9.04837	6.67872	Up	csv:101223209	--	--	GO:0016021 integral component of membrane
Csa5G598640.1	16.975	7.54624	-1.16958	Down	csv:101221596	--	--	--
Csa7G200810.1	5.06754	0.661232	-2.93806	Down	cit:102616485	--	--	--
Csa5G494420.1	1.71272	9.51893	2.47451	Up	--	--	--	--
Csa1G056970.1	47.7574	155.655	1.70456	Up	csv:101218785	GO:0015996 chlorophyll catabolic process | GO:0010136 ureide catabolic process | GO:0006508 proteolysis	GO:0016813 hydrolase activity, acting on carbon-nitrogen (but not peptide) bonds, in linear amidines | GO:0008237 metallopeptidase activity	--
Csa1G050370.1	22.7159	10.597	-1.10005	Down	adu:107463496	GO:0006468 protein phosphorylation	GO:0004672 protein kinase activity | GO:0005524 ATP binding	GO:0016021 integral component of membrane
Csa2G060370.1	23.5848	8.20869	-1.52263	Down	mtr:MTR_8g038785	GO:0016226 iron-sulfur cluster assembly	GO:0005506 iron ion binding | GO:0051536 iron-sulfur cluster binding	--
Csa3G790460.1	0.982288	6.51583	2.72973	Up	cmo:103486720	--	GO:0008270 zinc ion binding	--
Csa3G180330.2	10.8688	3.31584	-1.71275	Down	csv:101220039	GO:0009089 lysine biosynthetic process via diaminopimelate | GO:0055114 oxidation-reduction process	GO:0008839 4-hydroxy-tetrahydrodipicolinate reductase	--
Csa1G024920.1	24.6428	50.9778	1.0487	Up	nnu:104595421	GO:0098869 cellular oxidant detoxification | GO:0055114 oxidation-reduction process | GO:0006979 response to oxidative stress	GO:0020037 heme binding | GO:0004666 prostaglandin-endoperoxide synthase activity | GO:0004601 peroxidase activity	--
Csa6G385120.1	2.12252	8.81856	2.05477	Up	sot:102585808	--	--	--
Csa3G104920.1	72.9626	29.7296	-1.29526	Down	csv:101204508	GO:0006457 protein folding | GO:0045454 cell redox homeostasis | GO:0034599 cellular response to oxidative stress | GO:0006662 glycerol ether metabolic process | GO:0000103 sulfate assimilation | GO:0055114 oxidation-reduction process	GO:0016671 oxidoreductase activity, acting on a sulfur group of donors, disulfide as acceptor | GO:0015035 protein disulfide oxidoreductase activity	GO:0009507 chloroplast
Csa3G081350.1	8.90151	2.81937	-1.65868	Down	--	GO:0009987 cellular process | GO:0044767 single-organism developmental process	--	--
Csa2G373480.1	3.0504	9.38017	1.62062	Up	--	--	--	--
MSTRG.12058	4202.03	309.185	-3.76454	Down
Csa6G383530.1	124.246	58.8215	-1.07879	Down	csv:101216267	GO:0000160 phosphorelay signal transduction system	--	GO:0005622 intracellular
Csa3G875960.1	5.56473	38.1321	2.77662	Up	--	--	--	--
Csa4G623380.1	65.3329	19.3223	-1.75754	Down	csv:101204726	GO:0006412 translation | GO:0045036 protein targeting to chloroplast	GO:0003735 structural constituent of ribosome	GO:0005840 ribosome | GO:0009941 chloroplast envelope | GO:0009579 thylakoid | GO:0009570 chloroplast stroma
Csa4G038620.1	34.2141	0.490844	-6.12318	Down	csv:101214511	GO:0008152 metabolic process	GO:0016758 transferase activity, transferring hexosyl groups	--
Csa2G416170.2	0.328073	12.4425	5.24511	Up	sind:105166326	GO:0071555 cell wall organization | GO:0030244 cellulose biosynthetic process	GO:0016760 cellulose synthase (UDP-forming) activity	GO:0016021 integral component of membrane
MSTRG.4591	21.161	7.77169	-1.44511	Down
Csa4G333620.1	2842.94	113.651	-4.64469	Down	--	GO:0006869 lipid transport	GO:0008289 lipid binding	--
Csa3G076570.1	5.42304	189.451	5.12658	Up	--	--	--	--
Csa3G166200.1	7.3341	0.695856	-3.08798	Down	ats:F775_26160	--	--	--
Csa5G152850.1	27.648	4.24814	-2.70227	Down	mdm:103415141	--	--	GO:0016021 integral component of membrane
Csa4G285790.1	0	6.08031	3.60415	Up	csv:101211752	GO:0098869 cellular oxidant detoxification | GO:0006979 response to oxidative stress | GO:0042744 hydrogen peroxide catabolic process | GO:0055114 oxidation-reduction process	GO:0046872 metal ion binding | GO:0020037 heme binding | GO:0004601 peroxidase activity	GO:0005576 extracellular region
Csa3G600000.1	1256.87	588.856	-1.09385	Down	--	--	--	--
MSTRG.11999	9.80077	3.63981	-1.42903	Down
Csa5G626040.1	63.3732	26.1639	-1.2763	Down	--	--	--	--
Csa3G033810.2	45.7341	18.4297	-1.31124	Down	--	GO:0045165 cell fate commitment | GO:0009886 post-embryonic morphogenesis | GO:0009058 biosynthetic process | GO:0003002 regionalization | GO:0006996 organelle organization | GO:0048507 meristem development | GO:0050789 regulation of biological process | GO:0009887 organ morphogenesis | GO:0048437 floral organ development | GO:0048316 seed development	--	--
Csa4G622740.1	40.102	235.039	2.55115	Up	cmo:103486998	GO:0055114 oxidation-reduction process	GO:0020037 heme binding | GO:0016705 oxidoreductase activity, acting on paired donors, with incorporation or reduction of molecular oxygen | GO:0005506 iron ion binding	GO:0016021 integral component of membrane
Csa5G606660.1	40.2878	17.8177	-1.17703	Down	vra:106769555	--	--	--
Csa2G293360.1	12.5209	2.15725	-2.53707	Down	--	GO:0016042 lipid catabolic process	GO:0016787 hydrolase activity	--
Csa1G613500.1	49.6422	10.2411	-2.27719	Down	--	--	--	GO:0016021 integral component of membrane
Csa1G145860.1	4.42222	31.4165	2.82868	Up	csv:101205804	GO:0055114 oxidation-reduction process | GO:0010025 wax biosynthetic process	GO:0080019 fatty-acyl-CoA reductase (alcohol-forming) activity	--
Csa5G590090.1	19.256	68.0066	1.82037	Up	csv:101209343	--	--	--
Csa3G556210.1	102.708	24.8326	-2.04824	Down	pop:POPTR_0001s33270g	GO:0006629 lipid metabolic process | GO:0046686 response to cadmium ion | GO:0030643 cellular phosphate ion homeostasis	GO:0008081 phosphoric diester hydrolase activity	GO:0009536 plastid
Csa3G238120.1	14.1083	3.71022	-1.92697	Down	--	--	--	--
Csa4G038690.1	12.0325	1.94513	-2.62899	Down	pop:POPTR_0005s14540g	GO:0006355 regulation of transcription, DNA-templated	--	--
Csa7G046670.1	6.31161	18.124	1.52182	Up	--	--	--	--
Csa2G277650.1	98.1046	29.4503	-1.73604	Down	--	--	--	--
Csa1G046200.1	40.3418	13.9835	-1.52855	Down	--	--	--	--
Csa2G047770.1	12.0144	25.8043	1.10285	Up	csv:101211367	--	--	--
Csa5G172890.1	18.9963	43.3609	1.19068	Up	csv:101209206	GO:0055085 transmembrane transport	GO:0005215 transporter activity	GO:0016021 integral component of membrane
MSTRG.8309	0.12569	5.54151	5.46234	Up
Csa3G750370.1	22.1062	45.1195	1.0293	Up	csv:101208938	GO:0006099 tricarboxylic acid cycle | GO:0015977 carbon fixation	GO:0008964 phosphoenolpyruvate carboxylase activity	--
Csa4G011070.1	219.722	97.6301	-1.17028	Down	--	--	--	--
Csa5G151540.1	535.41	1147.72	1.10005	Up	csv:101210687	GO:0008152 metabolic process	GO:0005524 ATP binding | GO:0016874 ligase activity	--
Csa3G872050.1	24.9873	7.08044	-1.81928	Down	csv:101217416	GO:0000103 sulfate assimilation	GO:0004781 sulfate adenylyltransferase (ATP) activity	--
Csa2G353490.1	27.8624	4.80504	-2.5357	Down	vvi:100244115	--	--	GO:0016021 integral component of membrane
Csa7G390120.1	5.62734	0.710501	-2.98554	Down	--	--	--	--
Csa3G809420.1	70.6209	11.4694	-2.62231	Down	mdm:103401427	--	GO:0003677 DNA binding	GO:0005634 nucleus
Csa2G372750.1	80.5555	22.4692	-1.84203	Down	csv:101220615	GO:0006782 protoporphyrinogen IX biosynthetic process | GO:0015995 chlorophyll biosynthetic process | GO:0055114 oxidation-reduction process	GO:0050661 NADP binding | GO:0008883 glutamyl-tRNA reductase activity	GO:0009507 chloroplast
Csa5G606860.1	19.3269	5.65777	-1.77231	Down	--	--	--	--
Csa5G223070.1	20.8055	45.562	1.13086	Up	adu:107468800	GO:0006355 regulation of transcription, DNA-templated	GO:0043565 sequence-specific DNA binding | GO:0003700 transcription factor activity, sequence-specific DNA binding	GO:0016020 membrane
Csa5G623420.1	61.326	19.0874	-1.68387	Down	--	--	--	--
Csa2G024440.1	907.924	224.06	-2.01869	Down	csv:105434554	GO:0031408 oxylipin biosynthetic process | GO:0055114 oxidation-reduction process	GO:0046872 metal ion binding | GO:0016702 oxidoreductase activity, acting on single donors with incorporation of molecular oxygen, incorporation of two atoms of oxygen	--
MSTRG.16040	8.15891	2.44266	-1.73992	Down
Csa2G258100.1	156.622	16.0201	-3.28933	Down	csv:101210457	GO:0009733 response to auxin	--	--
Csa3G153740.2	18.6227	43.8808	1.23653	Up	csv:101222851	GO:0042255 ribosome assembly	GO:0003723 RNA binding	GO:0005634 nucleus
Csa4G639170.1	3.07657	24.6286	3.00094	Up	--	--	--	--
Csa6G151720.1	18.0366	3.75228	-2.26509	Down	--	--	--	--
Csa6G405920.2	11.1724	4.65773	-1.26224	Down	aip:107619293	GO:0045893 positive regulation of transcription, DNA-templated	GO:0008270 zinc ion binding | GO:0043565 sequence-specific DNA binding | GO:0003700 transcription factor activity, sequence-specific DNA binding	GO:0005634 nucleus
Csa1G066490.1	8.07396	1.73568	-2.21778	Down	--	--	--	GO:0016021 integral component of membrane
Csa1G002040.1	4.58643	13.9184	1.60155	Up	apro:F751_3712	GO:0016311 dephosphorylation	GO:0046872 metal ion binding | GO:0003993 acid phosphatase activity	--
Csa6G001220.2	29.312	3.97423	-2.88275	Down	csv:101206030	--	--	--
Csa1G445860.1	710.567	99.7576	-2.83247	Down	csv:101211276	GO:0009765 photosynthesis, light harvesting | GO:0018298 protein-chromophore linkage	GO:0046872 metal ion binding | GO:0016168 chlorophyll binding	GO:0016021 integral component of membrane | GO:0009507 chloroplast | GO:0009522 photosystem I
Csa4G637720.1	49.4533	287.884	2.54135	Up	--	--	--	--
Csa3G426340.1	21.7272	8.63051	-1.33198	Down	pxb:103955959	GO:0006979 response to oxidative stress	--	GO:0009535 chloroplast thylakoid membrane | GO:0031977 thylakoid lumen
Csa6G190260.1	5.86874	0.261924	-3.77538	Down	--	--	--	--
Csa3G134650.1	140.768	54.7558	-1.36224	Down	--	--	--	GO:0016021 integral component of membrane
Csa2G415560.1	16.744	6.29876	-1.4105	Down	csv:101220160	GO:0007264 small GTPase mediated signal transduction | GO:0015031 protein transport	GO:0005525 GTP binding	GO:0005622 intracellular | GO:0016020 membrane
Csa1G043180.1	9.74948	43.1402	2.14564	Up	rcu:8272277	GO:0006383 transcription from RNA polymerase III promoter | GO:0006360 transcription from RNA polymerase I promoter | GO:0006366 transcription from RNA polymerase II promoter	GO:0001055 RNA polymerase II activity | GO:0003677 DNA binding | GO:0001054 RNA polymerase I activity | GO:0001056 RNA polymerase III activity	GO:0005736 DNA-directed RNA polymerase I complex | GO:0005665 DNA-directed RNA polymerase II, core complex | GO:0005666 DNA-directed RNA polymerase III complex
Csa5G633270.1	54.4958	0	-6.76807	Down	--	--	--	--
Csa7G312940.1	0.263697	35.5365	7.07428	Up	--	--	--	--
Csa5G517770.1	9.03853	19.8437	1.13452	Up	csv:101217125	--	--	GO:0016021 integral component of membrane
Csa4G641660.1	21.4781	0.297312	-6.17474	Down	csv:101218302	--	--	GO:0005634 nucleus
Csa1G050070.1	25.4333	73.3644	1.52836	Up	gmx:100808509	--	--	GO:0016021 integral component of membrane
Csa7G235250.1	3.72917	9.76554	1.38884	Up	csv:101210998	--	--	--
Csa4G663700.1	2.88958	10.0274	1.79501	Up	mdm:103400993	--	GO:0003677 DNA binding	GO:0005634 nucleus
Csa3G135020.1	14.7503	31.1122	1.07673	Up	--	--	--	--
Csa6G150550.1	48.0622	133.111	1.46965	Up	jcu:105637357	--	GO:0046872 metal ion binding	--
Csa6G425780.2	38.3681	4.45509	-3.10638	Down	--	--	--	--
Csa3G099580.1	2.50889	7.96888	1.66733	Up	gmx:100808807	GO:0048544 recognition of pollen | GO:0006468 protein phosphorylation	GO:0004672 protein kinase activity | GO:0005524 ATP binding	GO:0016021 integral component of membrane
MSTRG.6349	15.3579	37.895	1.30303	Up
Csa2G354620.1	5.78341	0.216129	-4.74195	Down	--	--	--	--
Csa1G038360.2	77.1069	38.5091	-1.00166	Down	csv:101219871	GO:0005975 carbohydrate metabolic process	GO:0016857 racemase and epimerase activity, acting on carbohydrates and derivatives	--
Csa3G881710.1	15.3817	7.55908	-1.02493	Down	csv:101220176	GO:0006260 DNA replication | GO:0006310 DNA recombination | GO:0006281 DNA repair	GO:0003677 DNA binding	GO:0005634 nucleus
Csa4G620620.1	131.935	306.66	1.21681	Up	zma:103646289	--	--	--
MSTRG.6338	2.08633	6.98764	1.74384	Up
MSTRG.1795	7.13491	18.9976	1.41285	Up
Csa5G621920.1	143.085	35.7373	-2.00137	Down	--	--	--	--
Csa2G418850.1	2.17869	6.98803	1.68143	Up	csv:101216922	GO:0006486 protein glycosylation	GO:0008378 galactosyltransferase activity	GO:0005794 Golgi apparatus | GO:0016021 integral component of membrane
Csa2G002520.1	14.1566	5.43337	-1.38156	Down	--	--	--	--
Csa3G739000.1	104.351	39.8417	-1.38909	Down	--	--	--	GO:0016021 integral component of membrane
Csa1G470410.1	17.6026	40.4241	1.19943	Up	mdm:103434894	GO:0006468 protein phosphorylation	GO:0004672 protein kinase activity | GO:0005524 ATP binding	GO:0016021 integral component of membrane
Csa5G456730.1	6.18805	14.1143	1.1896	Up	csv:101220596	GO:0044205 'de novo' UMP biosynthetic process | GO:0006207 'de novo' pyrimidine nucleobase biosynthetic process	GO:0004590 orotidine-5'-phosphate decarboxylase activity | GO:0004588 orotate phosphoribosyltransferase activity	GO:0005829 cytosol
Csa6G430660.2	8.09675	18.3597	1.18113	Up	csv:101204944	GO:0006212 uracil catabolic process | GO:0016558 protein import into peroxisome matrix | GO:0006635 fatty acid beta-oxidation	GO:0016810 hydrolase activity, acting on carbon-nitrogen (but not peptide) bonds	GO:0005783 endoplasmic reticulum | GO:0005794 Golgi apparatus
Csa7G284430.1	69.0228	15.3574	-2.16814	Down	csv:101215151	--	--	--
Csa4G334680.1	74.6947	20.162	-1.88936	Down	--	--	--	GO:0016021 integral component of membrane
Csa7G428800.1	63.9574	226.013	1.82122	Up	--	--	--	--
MSTRG.1046	4.15809	17.4054	2.06554	Up
Csa5G140520.1	24.2858	11.513	-1.07684	Down	--	--	--	GO:0016021 integral component of membrane
Csa2G297180.1	1.69098	24.234	3.84111	Up	pop:POPTR_0011s17230g	GO:0006355 regulation of transcription, DNA-templated	GO:0043565 sequence-specific DNA binding | GO:0003700 transcription factor activity, sequence-specific DNA binding	--
Csa3G731120.1	3.48405	15.4249	2.14643	Up	--	--	--	--
Csa1G042300.1	10.7616	24.5251	1.18837	Up	--	--	--	--
MSTRG.4143	0.344943	6.4827	4.23216	Up
Csa3G126870.1	7.56898	1.4285	-2.4056	Down	--	--	--	--
Csa7G075020.2	61.0652	15.647	-1.96447	Down	--	--	--	--
Csa2G042770.1	7.91544	17.2889	1.1271	Up	gmx:102668139	GO:0055085 transmembrane transport	GO:0022857 transmembrane transporter activity	GO:0016021 integral component of membrane
Csa6G445770.1	7.86756	21.8976	1.47679	Up	csv:101222092	GO:0009800 cinnamic acid biosynthetic process | GO:0006559 L-phenylalanine catabolic process	GO:0045548 phenylalanine ammonia-lyase activity	GO:0005737 cytoplasm
Csa4G246910.1	5.56344	0.912941	-2.60738	Down	csv:101207536	GO:0055114 oxidation-reduction process	GO:0016614 oxidoreductase activity, acting on CH-OH group of donors	--
Csa4G003670.1	4.67481	19.0791	2.02901	Up	--	--	--	--
Csa2G006840.1	46.5663	19.1727	-1.28023	Down	--	--	--	--
Csa6G003390.1	1.32876	8.71034	2.71265	Up	csv:101203870	--	--	--
Csa3G827930.1	5.82654	43.874	2.91265	Up	cmo:103487033	--	GO:0005524 ATP binding	GO:0016021 integral component of membrane
Csa3G809970.1	22.793	6.4696	-1.81684	Down	--	--	--	GO:0016021 integral component of membrane
Csa6G491710.1	0.775739	46.5095	5.90581	Up	--	--	--	--
Csa1G042700.1	151.764	42.0796	-1.85064	Down	csv:101218046	GO:0005975 carbohydrate metabolic process	GO:0004553 hydrolase activity, hydrolyzing O-glycosyl compounds	--
Csa3G098540.2	12.3755	3.98478	-1.63491	Down	csv:101209475	GO:0032544 plastid translation | GO:0019288 isopentenyl diphosphate biosynthetic process, methylerythritol 4-phosphate pathway	GO:0003735 structural constituent of ribosome	GO:0005840 ribosome | GO:0009941 chloroplast envelope | GO:0009570 chloroplast stroma
Csa2G277660.1	56.3468	15.2143	-1.8889	Down	ats:F775_16894	--	--	--
Csa3G848870.1	25.9068	9.30638	-1.47704	Down	sot:102589755	GO:0006468 protein phosphorylation	GO:0004672 protein kinase activity | GO:0005524 ATP binding	--
Csa6G401370.1	6.85198	0.993579	-2.78582	Down	pop:POPTR_0004s14760g	GO:0006508 proteolysis	GO:0004252 serine-type endopeptidase activity	--
Csa2G348150.1	16.5666	7.07774	-1.22692	Down	csv:101213523	GO:0006626 protein targeting to mitochondrion | GO:0008152 metabolic process	GO:0004364 glutathione transferase activity	GO:0005622 intracellular
Csa5G604910.1	32.9548	13.6528	-1.27129	Down	--	--	--	--
Csa6G516960.1	32.8695	8.27991	-1.98906	Down	--	--	--	--
Csa3G732470.1	1.90602	10.667	2.48452	Up	nnu:104610631	GO:0008152 metabolic process	GO:0016747 transferase activity, transferring acyl groups other than amino-acyl groups	--
MSTRG.4939	45.3865	12.7801	-1.82836	Down
Csa5G224130.1	13.3176	0.739759	-4.17013	Down	csv:101216582	GO:0055114 oxidation-reduction process	GO:0020037 heme binding | GO:0016705 oxidoreductase activity, acting on paired donors, with incorporation or reduction of molecular oxygen | GO:0004497 monooxygenase activity | GO:0005506 iron ion binding	GO:0016021 integral component of membrane
Csa3G171790.1	18.3409	3.81584	-2.26499	Down	csv:101207433	GO:0006412 translation | GO:0010075 regulation of meristem growth | GO:0009926 auxin polar transport | GO:0008361 regulation of cell size | GO:0010015 root morphogenesis | GO:0048653 anther development | GO:0009664 plant-type cell wall organization | GO:0009832 plant-type cell wall biogenesis | GO:0007389 pattern specification process	GO:0003735 structural constituent of ribosome	GO:0005840 ribosome | GO:0009941 chloroplast envelope | GO:0009570 chloroplast stroma
Csa1G056970.4	8.18822	28.9377	1.82133	Up	csv:101218785	GO:0006508 proteolysis	GO:0016813 hydrolase activity, acting on carbon-nitrogen (but not peptide) bonds, in linear amidines | GO:0008237 metallopeptidase activity	--
Csa5G478620.1	316.956	29.6888	-3.41629	Down	csv:101207746	--	--	--
Csa7G075590.1	15.3962	3.59907	-2.09688	Down	csv:101211324	--	--	--
Csa5G594470.1	5.15422	32.4207	2.65309	Up	egr:104433477	--	--	--
Csa4G286420.1	25.1451	11.3723	-1.14475	Down	--	GO:0055114 oxidation-reduction process	GO:0016491 oxidoreductase activity	--
Csa7G069140.2	9.63388	24.8331	1.36608	Up	cam:101492234	--	--	--
Csa4G628320.1	1089.31	339.398	-1.68236	Down	--	--	--	--
Csa2G359930.1	49.0893	5.90634	-3.05507	Down	--	--	GO:0005509 calcium ion binding	--
Csa7G452290.1	0.108496	36.9056	8.41006	Up	cic:CICLE_v10027727mg	--	--	--
Csa5G310810.1	0.74476	15.3324	4.36366	Up	csv:101203529	GO:0070588 calcium ion transmembrane transport | GO:0008152 metabolic process	GO:0005388 calcium-transporting ATPase activity | GO:0005516 calmodulin binding | GO:0046872 metal ion binding | GO:0005524 ATP binding	GO:0016021 integral component of membrane
Csa1G132110.1	68.3121	28.9799	-1.23709	Down	--	--	--	--
MSTRG.156	10.6067	1.64632	-2.68767	Down
Csa7G044800.1	10.4732	21.5702	1.04234	Up	--	--	--	--
Csa3G017220.1	101.144	23.4548	-2.10845	Down	csv:101204872	GO:0006412 translation	GO:0003735 structural constituent of ribosome	GO:0005762 mitochondrial large ribosomal subunit
MSTRG.8791	45.9632	15.1949	-1.59689	Down
Csa2G420980.1	0.304418	8.45556	4.79577	Up	csv:101207292	GO:0016192 vesicle-mediated transport	--	GO:0016021 integral component of membrane
Csa6G434330.1	18.1161	3.16372	-2.51758	Down	csv:101208947	GO:0000209 protein polyubiquitination | GO:0031145 anaphase-promoting complex-dependent proteasomal ubiquitin-dependent protein catabolic process | GO:0030071 regulation of mitotic metaphase/anaphase transition	GO:0031625 ubiquitin protein ligase binding | GO:0061630 ubiquitin protein ligase activity | GO:0005524 ATP binding	GO:0005737 cytoplasm | GO:0005634 nucleus
Csa1G295130.2	12.3001	4.51747	-1.44509	Down	--	--	--	--
MSTRG.15694	8.0826	16.2582	1.00828	Up
Csa4G286380.1	265.196	22.9235	-3.53216	Down	csv:101210519	--	--	--
Csa3G114500.1	7.67024	16.0838	1.06827	Up	cmo:103491853	GO:0006468 protein phosphorylation	GO:0004672 protein kinase activity | GO:0005524 ATP binding	--
Csa5G608070.1	2.09689	8.73333	2.05828	Up	--	--	--	--
Csa1G051740.1	52.5023	2.68095	-4.29156	Down	pop:POPTR_0002s10030g	--	GO:0046983 protein dimerization activity	--
Csa4G012370.1	7.71196	18.4438	1.25797	Up	csv:101215487	GO:0009220 pyrimidine ribonucleotide biosynthetic process | GO:0001510 RNA methylation	--	--
Csa6G006900.1	12.4281	27.4853	1.14506	Up	--	--	--	--
Csa5G615180.1	49.0996	99.7167	1.02212	Up	sita:101759799	--	--	--
Csa4G075210.1	91.498	44.1103	-1.05263	Down	--	--	--	--
Csa5G546590.1	23.135	1.61493	-3.84053	Down	gmx:100804650	--	--	--
Csa2G033370.1	15.8978	6.87196	-1.21004	Down	--	--	--	--
Csa3G128900.1	9.18272	0.618503	-3.89207	Down	csv:101221900	--	GO:0008270 zinc ion binding	GO:0016021 integral component of membrane
Csa3G143570.1	149.729	22.1951	-2.75404	Down	csv:101217325	GO:0009734 auxin-activated signaling pathway | GO:0006355 regulation of transcription, DNA-templated	--	GO:0005634 nucleus
Csa6G431740.1	3.43915	12.2049	1.82734	Up	adu:107480222	GO:0055085 transmembrane transport | GO:0008152 metabolic process	GO:0042626 ATPase activity, coupled to transmembrane movement of substances | GO:0005524 ATP binding	GO:0005886 plasma membrane | GO:0016021 integral component of membrane
Csa4G013040.1	3.40905	25.8737	2.92405	Up	csv:101213073	GO:0098869 cellular oxidant detoxification | GO:0055114 oxidation-reduction process | GO:0006979 response to oxidative stress	GO:0004602 glutathione peroxidase activity	GO:0016021 integral component of membrane
Csa3G852580.1	7.00793	41.451	2.56434	Up	csv:101208814	GO:0055114 oxidation-reduction process	GO:0020037 heme binding | GO:0016705 oxidoreductase activity, acting on paired donors, with incorporation or reduction of molecular oxygen | GO:0004497 monooxygenase activity | GO:0005506 iron ion binding	GO:0016021 integral component of membrane
Csa6G512910.1	28.0353	12.3623	-1.1813	Down	--	--	--	--
Csa2G301520.1	36.5027	73.8014	1.01565	Up	osa:4325073	--	--	--
Csa5G157330.1	41.4127	19.5866	-1.08021	Down	smo:SELMODRAFT_104803	--	--	GO:0016021 integral component of membrane
Csa3G835890.1	22.7268	127.758	2.49095	Up	csv:101212142	GO:0006355 regulation of transcription, DNA-templated	GO:0043565 sequence-specific DNA binding | GO:0003700 transcription factor activity, sequence-specific DNA binding	GO:0005634 nucleus
MSTRG.2363	16.1481	58.6085	1.85974	Up
Csa5G612870.1	13.3866	6.13539	-1.12556	Down	csv:101209341	--	--	--
MSTRG.4633	9.17025	3.20136	-1.51828	Down
Csa2G374630.1	86.3579	13.661	-2.66026	Down	csv:101205380	GO:0006833 water transport | GO:0015793 glycerol transport | GO:0034220 ion transmembrane transport	GO:0015254 glycerol channel activity | GO:0015250 water channel activity	GO:0016021 integral component of membrane | GO:0009705 plant-type vacuole membrane | GO:0042807 central vacuole
Csa3G689270.1	56.2525	19.1391	-1.55539	Down	csv:101217151	GO:0006694 steroid biosynthetic process | GO:0032259 methylation	GO:0008168 methyltransferase activity	--
CsaUNG029280.1	3.0363	8.32444	1.45504	Up	--	--	--	--
Csa3G904140.2	9.32229	0.821834	-3.50377	Down	sly:101264510	GO:0000160 phosphorelay signal transduction system | GO:0006355 regulation of transcription, DNA-templated	GO:0003677 DNA binding	GO:0005634 nucleus
Csa3G915160.1	9.62103	2.96926	-1.69609	Down	pmum:103342145	GO:0009902 chloroplast relocation | GO:0019288 isopentenyl diphosphate biosynthetic process, methylerythritol 4-phosphate pathway | GO:0010027 thylakoid membrane organization | GO:0046835 carbohydrate phosphorylation | GO:0006014 D-ribose metabolic process | GO:0034660 ncRNA metabolic process | GO:0042793 transcription from plastid promoter | GO:0015979 photosynthesis	GO:0004747 ribokinase activity	GO:0009507 chloroplast
Csa7G236290.1	30.951	15.2795	-1.01839	Down	thj:104824765	--	--	--
Csa5G505140.1	767.551	1539.45	1.00408	Up	--	--	--	--
Csa3G710780.1	79.0276	9.96901	-2.98684	Down	tcc:TCM_041788	--	--	--
CsaUNG017140.1	14.2973	5.54661	-1.36606	Down	smo:SELMODRAFT_51906	--	--	--
Csa3G135080.1	0.141409	9.47528	6.06622	Up	csv:101209582	GO:0006817 phosphate ion transport | GO:0055085 transmembrane transport	GO:0005315 inorganic phosphate transmembrane transporter activity	GO:0016021 integral component of membrane
Csa5G388000.1	24.4518	88.6615	1.85837	Up	--	--	--	--
Csa7G056470.1	46.8626	194.858	2.05592	Up	csv:101214459	--	GO:0005524 ATP binding	--
Csa7G432010.1	6.07041	16.2103	1.41705	Up	csv:101213412	--	--	--
Csa6G490950.1	2.5928	10.0587	1.95586	Up	pop:POPTR_0021s00300g	GO:0006468 protein phosphorylation	GO:0004672 protein kinase activity | GO:0005524 ATP binding	--
Csa3G760500.1	533.791	8.87219	-5.91084	Down	--	--	--	--
Csa1G435790.1	58.9379	23.445	-1.32992	Down	--	--	--	--
Csa3G121560.1	72.2687	23.2074	-1.63879	Down	--	GO:0009269 response to desiccation	--	--
Csa5G602220.1	20.3324	1.62885	-3.64185	Down	--	--	--	--
Csa5G604060.1	56.62	21.5605	-1.39292	Down	--	--	--	--
Csa1G575040.1	127.115	32.8551	-1.95195	Down	--	--	--	--
Csa6G052740.1	5.6386	1.06347	-2.40656	Down	nnu:104599986	--	--	--
Csa3G199660.1	45.929	13.6039	-1.75539	Down	csv:101221213	--	--	GO:0005634 nucleus
Csa1G604040.1	2789.45	940.955	-1.56778	Down	csv:101215231	GO:0055114 oxidation-reduction process	GO:0005507 copper ion binding | GO:0008447 L-ascorbate oxidase activity	GO:0005576 extracellular region
CsaUNG012540.1	17.2334	38.5024	1.15974	Up	--	--	--	--
Csa1G071870.1	26.1244	10.425	-1.32535	Down	ats:F775_15846	GO:0055085 transmembrane transport	GO:0022891 substrate-specific transmembrane transporter activity	GO:0016021 integral component of membrane
Csa4G026790.1	6.84378	26.2462	1.93924	Up	--	--	--	--
Csa6G511710.1	1185.2	348.746	-1.76489	Down	--	--	--	--
Csa3G129480.1	15.9132	7.67949	-1.05114	Down	sita:101781501	--	--	GO:0005783 endoplasmic reticulum
Csa3G117420.1	2.31061	68.9984	4.90022	Up	gmx:100777550	GO:0019953 sexual reproduction	--	GO:0005576 extracellular region | GO:0016021 integral component of membrane
Csa2G247600.1	6.8742	35.78	2.37989	Up	--	GO:0006950 response to stress	--	--
Csa6G445120.1	316.382	107.1	-1.56271	Down	csv:101214884	GO:0006810 transport	GO:0005215 transporter activity	GO:0016021 integral component of membrane
MSTRG.13521	5.00681	13.1805	1.39644	Up
Csa1G470390.1	29.1636	7.14998	-2.02816	Down	csv:101206560	GO:0055085 transmembrane transport	GO:0005215 transporter activity	GO:0016021 integral component of membrane
Csa2G010160.1	0.855132	29.2381	5.09556	Up	--	--	--	--
Csa3G733320.1	11.1984	3.87358	-1.53155	Down	csv:101220893	--	--	GO:0016021 integral component of membrane
Csa2G177210.1	1.71719	12.542	2.86865	Up	csv:101206564	GO:0006355 regulation of transcription, DNA-templated	GO:0003677 DNA binding | GO:0003700 transcription factor activity, sequence-specific DNA binding	GO:0005634 nucleus
Csa1G039180.1	34.3348	16.0166	-1.10011	Down	csv:101203302	--	GO:0003676 nucleic acid binding | GO:0000166 nucleotide binding	--
MSTRG.13005	11.1667	0.335588	-5.05637	Down
Csa4G000820.2	2.58475	206.98	6.32332	Up	--	--	--	--
Csa3G236590.1	373.777	791.643	1.08267	Up	--	--	--	--
Csa1G002150.1	17.3256	5.04638	-1.77958	Down	csv:101216714	GO:0046939 nucleotide phosphorylation	GO:0004017 adenylate kinase activity | GO:0005524 ATP binding	--
Csa2G012710.1	34.6234	70.0236	1.01609	Up	csv:101217731	GO:0000154 rRNA modification	GO:0030515 snoRNA binding	GO:0032040 small-subunit processome | GO:0031428 box C/D snoRNP complex
Csa6G514860.1	1.26097	13.9482	3.46747	Up	csv:101216621	GO:0006810 transport	GO:0005215 transporter activity	GO:0016021 integral component of membrane
Csa3G736650.1	4.92995	0.501829	-3.29631	Down	cmo:103486433	--	--	--
Csa3G734260.1	1886.45	4304.81	1.19028	Up	--	--	GO:0046872 metal ion binding	--
Csa3G304140.1	73.8825	317.148	2.10185	Up	csv:101221473	GO:0006542 glutamine biosynthetic process	GO:0004356 glutamate-ammonia ligase activity | GO:0005524 ATP binding	--
Csa3G852640.1	18.4622	4.09349	-2.17317	Down	csv:101208575	GO:0055114 oxidation-reduction process	GO:0020037 heme binding | GO:0016705 oxidoreductase activity, acting on paired donors, with incorporation or reduction of molecular oxygen | GO:0004497 monooxygenase activity | GO:0005506 iron ion binding	GO:0016021 integral component of membrane
Csa5G640530.1	27.1155	3.88468	-2.80325	Down	--	--	--	--
Csa4G001510.1	9.72249	0.815798	-3.57504	Down	crb:CARUB_v10003657mg	--	--	--
Csa6G095940.1	18.7824	50.436	1.42507	Up	csv:101214636	GO:0006796 phosphate-containing compound metabolic process	GO:0004427 inorganic diphosphatase activity | GO:0000287 magnesium ion binding	GO:0005737 cytoplasm
Csa6G517220.1	71.4231	6.78851	-3.39522	Down	mdm:103409501	--	--	--
Csa6G190390.1	9.87076	32.9217	1.7378	Up	csv:101203011	GO:0006468 protein phosphorylation	GO:0004672 protein kinase activity | GO:0005524 ATP binding	--
Csa1G574240.1	1.17779	13.4839	3.51708	Up	sot:102582271	GO:0055114 oxidation-reduction process	GO:0020037 heme binding | GO:0016705 oxidoreductase activity, acting on paired donors, with incorporation or reduction of molecular oxygen | GO:0004497 monooxygenase activity | GO:0005506 iron ion binding	GO:0016021 integral component of membrane
Csa3G193880.1	29.8893	91.2641	1.61042	Up	--	--	--	--
Csa5G652210.1	22.7236	10.3324	-1.13702	Down	ats:F775_15305	--	--	--
Csa4G280480.1	4.1629	0.137385	-3.7752	Down	crb:CARUB_v10003657mg	GO:0009887 organ morphogenesis | GO:0010014 meristem initiation | GO:0010051 xylem and phloem pattern formation | GO:0048439 flower morphogenesis | GO:0010073 meristem maintenance | GO:0048519 negative regulation of biological process | GO:0009855 determination of bilateral symmetry	--	--
MSTRG.5162	5.41701	1.14882	-2.23735	Down
Csa3G893360.1	0.927856	7.1584	2.94766	Up	--	--	--	--
Csa2G402640.1	60.0535	14.221	-2.07822	Down	--	--	--	--
Csa3G146510.1	3.68824	14.1267	1.93742	Up	--	GO:0008152 metabolic process	GO:0008080 N-acetyltransferase activity	--
Csa2G404870.1	2.6843	10.9074	2.02269	Up	--	GO:0006541 glutamine metabolic process	GO:0016787 hydrolase activity | GO:0016740 transferase activity	--
Csa6G008700.1	14.1252	6.18444	-1.19156	Down	--	--	--	--
Csa2G354770.1	4.00743	17.8482	2.15503	Up	cam:101501702	--	--	--
Csa7G431970.1	14.82	2.49356	-2.57126	Down	pop:POPTR_0001s03530g	--	--	--
Csa3G710790.1	27.8549	4.29603	-2.69686	Down	sind:105170448	--	--	GO:0043231 intracellular membrane-bounded organelle
MSTRG.3835	16.2553	2.67924	-2.60101	Down
Csa5G181480.1	8.67563	2.71461	-1.67622	Down	smo:SELMODRAFT_87871	GO:0005975 carbohydrate metabolic process	GO:0004553 hydrolase activity, hydrolyzing O-glycosyl compounds	--
Csa3G685690.1	12.3939	31.5682	1.34884	Up	csv:101219273	GO:0006468 protein phosphorylation	GO:0004672 protein kinase activity | GO:0005524 ATP binding	--
MSTRG.6692	44.941	5.73946	-2.96904	Down
Csa6G500590.1	65.424	22.0235	-1.57078	Down	--	--	--	--
Csa1G002900.1	93.7364	27.0224	-1.79445	Down	gmx:100816978	GO:0008152 metabolic process	GO:0003824 catalytic activity	--
Csa2G418900.1	24.6645	11.7262	-1.0727	Down	--	--	--	--
Csa6G091830.1	0.400888	10.8565	4.25766	Up	ath:AT1G43160	GO:0050896 response to stimulus | GO:0044763 single-organism cellular process | GO:0044710 single-organism metabolic process | GO:0006355 regulation of transcription, DNA-templated	GO:0003677 DNA binding | GO:0003700 transcription factor activity, sequence-specific DNA binding	GO:0005634 nucleus
Csa6G452740.1	9.30438	2.76411	-1.75109	Down	--	GO:0044763 single-organism cellular process | GO:0044262 cellular carbohydrate metabolic process | GO:0044723 single-organism carbohydrate metabolic process	--	GO:0044434 chloroplast part
Csa5G601480.1	22.161	8.43751	-1.39314	Down	csv:101216706	--	--	--
Csa2G238860.1	15.106	2.57084	-2.46418	Down	--	GO:0006098 pentose-phosphate shunt | GO:0000023 maltose metabolic process | GO:0019252 starch biosynthetic process	GO:0031072 heat shock protein binding | GO:0051082 unfolded protein binding	GO:0009507 chloroplast
Csa6G014540.1	130.94	48.1494	-1.44332	Down	pxb:103940640	--	--	--
Csa6G076800.1	22.3568	2.93765	-2.92798	Down	atr:105420786	--	--	GO:0016021 integral component of membrane
Csa6G511820.1	4.51266	11.5625	1.3574	Up	--	--	--	--
Csa7G433380.1	119.555	17.2245	-2.79514	Down	--	--	--	--
Csa7G433920.1	3.46758	10.1234	1.54569	Up	--	--	--	--
MSTRG.7888	3.39471	13.2933	1.96934	Up
MSTRG.13291	7.7998	2.6354	-1.56542	Down
Csa3G665600.1	18.4358	8.42486	-1.12979	Down	vra:106763692	GO:0098656 anion transmembrane transport	GO:0005452 inorganic anion exchanger activity	GO:0016021 integral component of membrane
Csa4G664300.1	262.323	120.505	-1.12225	Down	csv:101205112	GO:0006006 glucose metabolic process | GO:0055114 oxidation-reduction process	GO:0051287 NAD binding | GO:0016620 oxidoreductase activity, acting on the aldehyde or oxo group of donors, NAD or NADP as acceptor | GO:0050661 NADP binding	--
Csa4G337290.1	12.881	5.28898	-1.28418	Down	--	--	--	GO:0016021 integral component of membrane
Csa5G636450.1	7.78547	0.625986	-3.63658	Down	csv:101212585	--	--	--
Csa4G031000.1	4.52166	48.1327	3.41209	Up	csv:101207441	GO:0008654 phospholipid biosynthetic process | GO:0006021 inositol biosynthetic process	GO:0004512 inositol-3-phosphate synthase activity	--
Csa1G278500.1	7.75102	18.0929	1.22297	Up	--	--	--	--
Csa1G013210.1	199.877	14.276	-3.80745	Down	rcu:8284185	--	--	GO:0016021 integral component of membrane
Csa3G734110.1	35.9816	9.04006	-1.99286	Down	aip:107606484	GO:0012501 programmed cell death | GO:0006508 proteolysis	GO:0004190 aspartic-type endopeptidase activity	--
Csa1G144340.1	1.53611	23.1979	3.76803	Up	--	--	--	--
MSTRG.14869	33.3872	15.8013	-1.07926	Down
Csa6G067960.1	28.3959	2.20377	-3.68764	Down	--	--	--	--
Csa4G330070.1	24.8103	7.28752	-1.76744	Down	--	--	--	--
Csa5G642150.1	10.9587	26.3061	1.26332	Up	csv:101207982	--	--	--
Csa6G092560.1	15.8525	127.203	3.00435	Up	csv:101219164	GO:0009733 response to auxin	--	--
Csa1G187170.1	945.617	138.206	-2.77443	Down	--	--	--	--
Csa6G193580.1	139.235	47.9568	-1.53772	Down	mus:103996918	GO:0006334 nucleosome assembly	GO:0003677 DNA binding | GO:0046982 protein heterodimerization activity	GO:0000786 nucleosome | GO:0005634 nucleus
Csa3G043890.1	76.2519	34.5684	-1.14132	Down	csv:101209553	GO:0008152 metabolic process	GO:0047184 1-acylglycerophosphocholine O-acyltransferase activity	GO:0016021 integral component of membrane
Csa3G836520.2	0.790527	5.83444	2.88371	Up	csv:101213998	GO:0008152 metabolic process | GO:0015976 carbon utilization	GO:0008270 zinc ion binding | GO:0004089 carbonate dehydratase activity	--
Csa6G430660.1	8.09675	18.3597	1.18113	Up	csv:101204944	GO:0006212 uracil catabolic process | GO:0016558 protein import into peroxisome matrix | GO:0006635 fatty acid beta-oxidation	GO:0016810 hydrolase activity, acting on carbon-nitrogen (but not peptide) bonds	GO:0005783 endoplasmic reticulum | GO:0005794 Golgi apparatus
Csa6G446290.1	0.235706	29.7297	6.97877	Up	csv:101219091	GO:0009800 cinnamic acid biosynthetic process | GO:0006559 L-phenylalanine catabolic process	GO:0045548 phenylalanine ammonia-lyase activity	GO:0005737 cytoplasm
Csa1G063490.1	25.0993	57.4274	1.19409	Up	--	--	--	--
Csa3G734100.1	14.1822	2.47576	-2.51814	Down	--	--	GO:0031072 heat shock protein binding | GO:0051082 unfolded protein binding	GO:0016021 integral component of membrane
Csa6G080360.1	0.915009	10.0504	3.45733	Up	--	GO:0043086 negative regulation of catalytic activity	GO:0030599 pectinesterase activity | GO:0046910 pectinesterase inhibitor activity	GO:0071944 cell periphery
Csa3G151500.1	146.619	58.8736	-1.31638	Down	--	--	--	GO:0016021 integral component of membrane | GO:0005886 plasma membrane
Csa3G903530.1	15.5225	0.346654	-5.48472	Down	csv:101206798	GO:0055114 oxidation-reduction process	GO:0020037 heme binding | GO:0016705 oxidoreductase activity, acting on paired donors, with incorporation or reduction of molecular oxygen | GO:0004497 monooxygenase activity | GO:0005506 iron ion binding	GO:0016021 integral component of membrane
Csa3G889840.1	15.3726	2.87985	-2.41629	Down	csv:101210336	GO:0010103 stomatal complex morphogenesis | GO:0019684 photosynthesis, light reaction | GO:0006098 pentose-phosphate shunt | GO:0010218 response to far red light | GO:0019760 glucosinolate metabolic process | GO:0098869 cellular oxidant detoxification | GO:0019252 starch biosynthetic process | GO:0010114 response to red light | GO:0015995 chlorophyll biosynthetic process | GO:0019288 isopentenyl …	GO:0020037 heme binding | GO:0004601 peroxidase activity	GO:0031977 thylakoid lumen | GO:0009535 chloroplast thylakoid membrane | GO:0005634 nucleus
Csa1G294080.1	18.2625	4.1422	-2.14042	Down	--	--	--	--
Csa3G732480.1	23.9441	11.8008	-1.02078	Down	cre:CHLREDRAFT_165812	GO:0006355 regulation of transcription, DNA-templated	GO:0003677 DNA binding	GO:0005634 nucleus
Csa3G000060.1	124.789	42.7681	-1.54488	Down	csv:101207185	GO:0042545 cell wall modification | GO:0043086 negative regulation of catalytic activity | GO:0045490 pectin catabolic process	GO:0030599 pectinesterase activity | GO:0045330 aspartyl esterase activity | GO:0004857 enzyme inhibitor activity	GO:0005618 cell wall
Csa6G006740.1	119.916	252.01	1.07146	Up	--	--	--	--
Csa1G701990.1	11.3646	42.5217	1.90366	Up	csv:101218943	--	--	--
Csa3G778200.1	3.48765	9.6096	1.46222	Up	smo:SELMODRAFT_110104	GO:0006355 regulation of transcription, DNA-templated	GO:0003677 DNA binding	GO:0005634 nucleus
Csa3G218160.1	6.18872	0.36567	-4.08103	Down	--	--	GO:0045735 nutrient reservoir activity	--
Csa1G001410.1	51.8397	18.3645	-1.49714	Down	csv:101211404	--	--	GO:0016021 integral component of membrane
Csa3G654990.1	83.6359	34.9831	-1.25746	Down	gsl:Gasu_53970	GO:0006468 protein phosphorylation	GO:0004672 protein kinase activity | GO:0005524 ATP binding	--
Csa6G401450.1	10.3289	2.42756	-2.08911	Down	gmx:100784410	GO:0015979 photosynthesis	GO:0005509 calcium ion binding	GO:0009654 photosystem II oxygen evolving complex | GO:0019898 extrinsic component of membrane
MSTRG.1446	2.39088	21.245	3.15151	Up
Csa1G541390.1	14.5933	1.90558	-2.93701	Down	vra:106774565	GO:0052541 plant-type cell wall cellulose metabolic process | GO:0006810 transport | GO:0052546 cell wall pectin metabolic process | GO:0016126 sterol biosynthetic process	--	GO:0005886 plasma membrane | GO:0016021 integral component of membrane | GO:0005634 nucleus | GO:0005829 cytosol
Csa6G013360.2	39.5045	7.4625	-2.40429	Down	atr:18423501	--	--	--
Csa4G187820.1	1.82424	8.74525	2.2612	Up	csv:101218088	GO:0003333 amino acid transmembrane transport	GO:0015171 amino acid transmembrane transporter activity	GO:0016021 integral component of membrane
Csa2G228380.1	43.3015	129.177	1.57686	Up	rcu:8276694	GO:0055114 oxidation-reduction process	GO:0032440 2-alkenal reductase [NAD(P)] activity | GO:0005509 calcium ion binding	--
Csa6G319800.1	0.527817	9.25203	4.13166	Up	csv:101222435	--	--	GO:0016021 integral component of membrane
Csa2G252050.1	177.731	361.495	1.02428	Up	csv:101204085	GO:0006527 arginine catabolic process | GO:0008295 spermidine biosynthetic process	GO:0008792 arginine decarboxylase activity	--
Csa5G218780.1	1.54013	25.4078	4.04415	Up	gmx:100815694	--	--	GO:0016021 integral component of membrane
Csa6G511000.1	31.8619	75.6537	1.24758	Up	ppp:PHYPADRAFT_56332	--	--	GO:0005886 plasma membrane | GO:0005773 vacuole
Csa2G352420.1	12.4172	0.674003	-4.20344	Down	apro:F751_1912	--	GO:0046872 metal ion binding	--
Csa2G249900.1	142.941	295.634	1.0484	Up	csv:101204401	GO:0006508 proteolysis	GO:0008234 cysteine-type peptidase activity	--
Csa1G574250.1	1.66056	19.2682	3.53648	Up	sot:102582271	GO:0055114 oxidation-reduction process	GO:0020037 heme binding | GO:0016705 oxidoreductase activity, acting on paired donors, with incorporation or reduction of molecular oxygen | GO:0004497 monooxygenase activity | GO:0005506 iron ion binding	GO:0016021 integral component of membrane
Csa7G037510.3	37.8533	13.675	-1.46888	Down	atr:105420786	--	--	--
Csa3G119590.1	11.4457	39.2004	1.77607	Up	--	--	--	--
Csa1G515990.1	5.68314	1.33851	-2.08607	Down	sind:105176428	--	GO:0008270 zinc ion binding	GO:0016021 integral component of membrane
Csa7G075030.1	18.2743	8.5724	-1.09204	Down	--	--	--	--
Csa7G387750.1	9.17459	19.3841	1.07916	Up	csv:101222973	--	--	--
Csa2G297210.1	20.6741	5.30174	-1.96329	Down	csv:101212898	GO:0045893 positive regulation of transcription, DNA-templated | GO:0035304 regulation of protein dephosphorylation | GO:0010207 photosystem II assembly | GO:0009902 chloroplast relocation | GO:1901962 S-adenosyl-L-methionine transmembrane transport | GO:0042793 transcription from plastid promoter | GO:0006364 rRNA processing | GO:0010027 thylakoid membrane organization	GO:0000095 S-adenosyl-L-methionine transmembrane transporter activity	GO:0009941 chloroplast envelope | GO:0016021 integral component of membrane | GO:0005739 mitochondrion
MSTRG.9014	18.042	48.765	1.43449	Up
Csa6G080910.1	41.1861	143.384	1.79965	Up	csv:101213366	GO:0046835 carbohydrate phosphorylation | GO:0006014 D-ribose metabolic process	GO:0004747 ribokinase activity	--
MSTRG.4718	189.111	3.36028	-5.8145	Down
Csa7G407590.1	8.97027	0.978754	-3.19613	Down	pda:103711698	--	--	--
MSTRG.2293	0.634781	14.2982	4.49343	Up
Csa7G370750.1	1.51972	159.024	6.7093	Up	csv:105436154	--	--	--
Csa3G121660.1	70.0641	15.954	-2.13476	Down	csv:101218820	GO:0006412 translation	GO:0003735 structural constituent of ribosome	GO:0005840 ribosome
Csa4G290220.1	217.818	87.1806	-1.32104	Down	egu:105038006	GO:0008283 cell proliferation	GO:0046982 protein heterodimerization activity | GO:0003677 DNA binding	GO:0000786 nucleosome | GO:0005634 nucleus
Csa3G598370.1	0.122048	10.5018	5.18485	Up	csv:101203018	--	--	--
CsaUNG024980.1	57.4226	13.4072	-2.09862	Down	mdm:103443697	--	--	--
Csa1G165730.1	3002.3	21.4276	-7.13046	Down	--	--	--	--
Csa6G497070.1	18.9592	7.96003	-1.25205	Down	lja:Lj6g3v0937000.2	GO:0006468 protein phosphorylation	GO:0004672 protein kinase activity | GO:0005524 ATP binding	GO:0016021 integral component of membrane
Csa3G183360.1	8.78923	23.1895	1.39966	Up	csv:101213750	GO:0006364 rRNA processing | GO:0032259 methylation | GO:0008033 tRNA processing	GO:0003723 RNA binding | GO:0008168 methyltransferase activity	--
Csa1G574840.1	145.545	64.0776	-1.18357	Down	smo:SELMODRAFT_448085	GO:0008152 metabolic process	GO:0016787 hydrolase activity | GO:0008270 zinc ion binding	--
Csa7G031650.1	25.8625	56.4304	1.12561	Up	--	GO:0008152 metabolic process	GO:0016787 hydrolase activity	--
Csa4G015100.1	0.0892975	4.48954	5.6518	Up	smo:SELMODRAFT_177176	--	--	--
Csa2G408430.1	17.5676	2.96101	-2.56876	Down	sita:101785369	GO:0006355 regulation of transcription, DNA-templated	GO:0003677 DNA binding	GO:0005634 nucleus
Csa7G432360.1	99.611	29.8765	-1.7373	Down	csv:101203860	--	--	--
Csa2G369020.1	98.0983	27.6444	-1.82724	Down	mdm:103418195	--	--	--
Csa6G039540.1	34.7042	14.8801	-1.22173	Down	crb:CARUB_v10001192mg	--	--	--
Csa3G740080.1	363.599	132.218	-1.45943	Down	csv:101218678	GO:0006166 purine ribonucleoside salvage | GO:0006167 AMP biosynthetic process | GO:0016310 phosphorylation	GO:0004001 adenosine kinase activity	--
Csa3G017070.1	24.8108	11.8685	-1.06383	Down	cmo:103490833	--	GO:0005509 calcium ion binding	--
Csa3G002680.1	40.7667	88.6666	1.121	Up	csv:101218240	GO:0009073 aromatic amino acid family biosynthetic process	GO:0003856 3-dehydroquinate synthase activity	GO:0005737 cytoplasm
Csa4G011730.1	6.57698	13.877	1.0772	Up	csv:101217163	GO:0055085 transmembrane transport	GO:0022891 substrate-specific transmembrane transporter activity	GO:0016021 integral component of membrane
Csa1G062310.1	111.185	34.8332	-1.67442	Down	csv:101209820	GO:0006546 glycine catabolic process | GO:0032259 methylation	GO:0004047 aminomethyltransferase activity | GO:0008483 transaminase activity	--
Csa1G042220.1	114.31	31.0581	-1.87991	Down	aip:107606484	GO:0006508 proteolysis	GO:0004190 aspartic-type endopeptidase activity	--
Csa6G361290.1	44.871	8.86782	-2.33913	Down	csv:101205977	GO:0034220 ion transmembrane transport | GO:0035235 ionotropic glutamate receptor signaling pathway	GO:0005234 extracellular-glutamate-gated ion channel activity | GO:0004970 ionotropic glutamate receptor activity	GO:0016021 integral component of membrane
Csa2G360000.1	44.1041	21.3667	-1.04555	Down	--	--	--	--
MSTRG.4378	12.9193	4.47008	-1.53115	Down
Csa6G154500.1	86.7048	320.775	1.88738	Up	mdm:103409501	--	--	--
MSTRG.3804	9.1462	3.0083	-1.60423	Down
Csa7G037660.1	14.1903	32.9419	1.21502	Up	cmo:103495650	GO:0006413 translational initiation	GO:0003743 translation initiation factor activity	--
Csa4G120780.1	6.00841	0.223481	-3.94489	Down	--	--	--	--
Csa3G406030.1	13.2702	6.3008	-1.07459	Down	egr:104450198	GO:0006468 protein phosphorylation	GO:0004672 protein kinase activity | GO:0005524 ATP binding | GO:0005516 calmodulin binding	GO:0005886 plasma membrane | GO:0016021 integral component of membrane
Csa2G263880.1	27.6187	56.3461	1.02867	Up	--	--	--	GO:0016021 integral component of membrane
Csa1G267230.1	4.43391	18.0598	2.02613	Up	csv:101214415	GO:0005975 carbohydrate metabolic process | GO:0006032 chitin catabolic process	GO:0004568 chitinase activity | GO:0008061 chitin binding	GO:0005576 extracellular region
Csa5G285030.1	20.7234	236.546	3.51279	Up	--	GO:0010951 negative regulation of endopeptidase activity | GO:0009611 response to wounding	GO:0004867 serine-type endopeptidase inhibitor activity	--
Csa3G813820.1	2.90331	10.8855	1.90664	Up	apro:F751_4082	GO:0006810 transport | GO:0008152 metabolic process	GO:0016887 ATPase activity | GO:0005524 ATP binding	GO:0016021 integral component of membrane
Csa5G139380.1	6.25665	33.8536	2.43585	Up	--	--	--	--
Csa1G050260.1	7.76725	1.33323	-2.54248	Down	--	--	--	--
Csa4G646080.1	10.2169	1.60718	-2.66836	Down	--	--	--	GO:0016021 integral component of membrane | GO:0005886 plasma membrane
Csa2G005370.1	58.2857	18.6411	-1.64466	Down	csv:101206509	GO:0006633 fatty acid biosynthetic process | GO:0098734 macromolecule depalmitoylation	GO:0016296 palmitoyl-[acyl-carrier-protein] hydrolase activity | GO:0008474 palmitoyl-(protein) hydrolase activity | GO:0004320 oleoyl-[acyl-carrier-protein] hydrolase activity | GO:0016295 myristoyl-[acyl-carrier-protein] hydrolase activity	--
Csa6G091310.1	24.3776	10.427	-1.22524	Down	--	GO:0008152 metabolic process	GO:0016740 transferase activity	--
MSTRG.7849	17.466	7.90278	-1.14411	Down
Csa7G009080.1	8.34019	0	-4.06008	Down	vvi:100255446	GO:0009733 response to auxin	--	--
Csa3G903530.2	4.71781	0.11012	-4.09127	Down	csv:101206798	GO:0055114 oxidation-reduction process	GO:0020037 heme binding | GO:0016705 oxidoreductase activity, acting on paired donors, with incorporation or reduction of molecular oxygen | GO:0004497 monooxygenase activity | GO:0005506 iron ion binding	GO:0016021 integral component of membrane
Csa3G134850.1	16.3601	4.25187	-1.94401	Down	csv:105434388	GO:0055114 oxidation-reduction process	GO:0050660 flavin adenine dinucleotide binding | GO:0046577 long-chain-alcohol oxidase activity	GO:0016021 integral component of membrane
Csa7G407550.1	29.6187	11.2005	-1.40295	Down	--	--	--	--
Csa2G363570.1	2.33108	10.2799	2.14075	Up	csv:101210316	GO:0006508 proteolysis	GO:0008234 cysteine-type peptidase activity	--
Csa3G004500.1	15.0708	31.8878	1.08125	Up	csv:101208653	GO:0071918 urea transmembrane transport	GO:0015204 urea transmembrane transporter activity	GO:0016021 integral component of membrane
Csa6G493920.1	309.029	108.795	-1.50614	Down	pop:POPTR_0004s14760g	GO:0080001 mucilage extrusion from seed coat | GO:0048359 mucilage metabolic process involved in seed coat development | GO:0006508 proteolysis	GO:0004252 serine-type endopeptidase activity	GO:0009505 plant-type cell wall | GO:0048046 apoplast
Csa6G430670.1	4.33622	11.2281	1.37261	Up	--	--	--	--
Csa1G462020.3	24.5541	49.1535	1.00133	Up	csv:101207271	GO:0006412 translation	GO:0003735 structural constituent of ribosome	GO:0005840 ribosome
Csa4G004870.1	12.9759	33.0462	1.34865	Up	--	--	--	--
Csa3G038100.1	117.292	53.4016	-1.13514	Down	smo:SELMODRAFT_104803	--	--	--
Csa3G902960.1	16.3112	7.64165	-1.09391	Down	csv:101208440	--	--	--
Csa1G587990.1	37.0463	9.72198	-1.93001	Down	ath:AT3G52840	GO:0005975 carbohydrate metabolic process	GO:0004553 hydrolase activity, hydrolyzing O-glycosyl compounds	--
Csa6G091860.1	15.5714	0.455879	-5.0941	Down	sind:105168690	GO:0006468 protein phosphorylation	GO:0004672 protein kinase activity | GO:0005524 ATP binding	GO:0016021 integral component of membrane
Csa4G640970.1	2.22384	16.4876	2.89026	Up	vvi:100243942	GO:0008152 metabolic process	GO:0016747 transferase activity, transferring acyl groups other than amino-acyl groups	--
Csa4G000650.1	22.1155	3.42828	-2.6895	Down	--	--	--	--
Csa3G119660.1	22.9704	8.51545	-1.43162	Down	csv:101210810	GO:0044763 single-organism cellular process | GO:0044710 single-organism metabolic process | GO:0015979 photosynthesis	GO:0005509 calcium ion binding	GO:0009654 photosystem II oxygen evolving complex | GO:0019898 extrinsic component of membrane | GO:0009534 chloroplast thylakoid
Csa3G175590.1	392.266	61.936	-2.66298	Down	--	--	--	--
Csa4G000770.1	0.13166	82.005	8.10267	Up	--	--	--	--
Csa2G074240.1	239.318	39.7257	-2.59078	Down	csv:101208674	GO:0015979 photosynthesis	--	GO:0009538 photosystem I reaction center | GO:0016021 integral component of membrane | GO:0009535 chloroplast thylakoid membrane
Csa2G350440.1	366.187	92.584	-1.98375	Down	csv:101221932	GO:0000038 very long-chain fatty acid metabolic process | GO:0006633 fatty acid biosynthetic process | GO:0042335 cuticle development | GO:0055114 oxidation-reduction process | GO:0009409 response to cold	GO:0051287 NAD binding | GO:0005507 copper ion binding | GO:0004316 3-oxoacyl-[acyl-carrier-protein] reductase (NADPH) activity	GO:0009941 chloroplast envelope | GO:0009570 chloroplast stroma
Csa3G872170.1	284.345	1704.73	2.58383	Up	mdm:103411342	--	--	--
Csa6G108500.1	3.66407	21.3076	2.53985	Up	csv:101206683	--	--	--
Csa5G367180.1	3171.82	1287.24	-1.30104	Down	atr:2546496	GO:0015991 ATP hydrolysis coupled proton transport | GO:0015986 ATP synthesis coupled proton transport	GO:0046933 proton-transporting ATP synthase activity, rotational mechanism | GO:0005524 ATP binding	GO:0045261 proton-transporting ATP synthase complex, catalytic core F(1) | GO:0009535 chloroplast thylakoid membrane
CsaUNG024940.1	58.9819	144.253	1.29025	Up	--	--	--	--
Csa5G577370.1	0.214151	9.28032	4.607	Up	csv:101216020	--	--	--
Csa6G406020.1	10.8537	2.2465	-2.27244	Down	csv:101202871	--	--	GO:0016021 integral component of membrane
Csa4G082310.1	50.2114	24.1196	-1.05781	Down	csv:101214140	GO:0008299 isoprenoid biosynthetic process | GO:0015979 photosynthesis	GO:0016765 transferase activity, transferring alkyl or aryl (other than methyl) groups	--
Csa7G375840.1	3.22845	10.6775	1.72565	Up	--	--	--	--
Csa3G912920.1	20.642	8.46476	-1.28604	Down	--	GO:0006355 regulation of transcription, DNA-templated	GO:0043565 sequence-specific DNA binding | GO:0003700 transcription factor activity, sequence-specific DNA binding | GO:0008270 zinc ion binding	--
MSTRG.9626	3.12323	24.2257	2.95543	Up
Csa4G337300.1	27.3911	9.93695	-1.46283	Down	--	--	--	--
Csa4G646260.1	12.2758	1.78734	-2.77992	Down	ats:F775_09772	--	--	--
Csa5G611730.1	6.67515	14.255	1.0946	Up	apro:F751_5669	--	--	--
Csa3G912320.1	3.11674	19.2713	2.62834	Up	tcc:TCM_015814	GO:0006468 protein phosphorylation	GO:0005524 ATP binding | GO:0004674 protein serine/threonine kinase activity	--
Csa3G822350.1	21.6843	57.3886	1.40411	Up	csv:101204766	GO:0055085 transmembrane transport	--	GO:0016021 integral component of membrane
Csa3G829200.1	28.926	13.3764	-1.11267	Down	smo:SELMODRAFT_415962	GO:0030001 metal ion transport	GO:0046872 metal ion binding	--
Csa7G073400.1	43.1286	20.3469	-1.08383	Down	ppp:PHYPADRAFT_204314	--	--	--
Csa6G147620.1	38.2895	15.9012	-1.26782	Down	mdm:103421028	GO:0030001 metal ion transport	GO:0046872 metal ion binding	--
Csa1G600910.1	23.5681	8.52408	-1.46722	Down	--	--	--	--
Csa1G523630.1	21.012	105.28	2.32494	Up	cmo:107990309	GO:0008152 metabolic process	GO:0016787 hydrolase activity	--
Csa5G223020.1	71.2594	5.87565	-3.60026	Down	csv:101208898	GO:0000160 phosphorelay signal transduction system	--	GO:0005622 intracellular
Csa2G279240.1	7.03722	14.4954	1.04252	Up	csv:101208908	--	--	--
Csa3G015890.2	5.03612	12.1105	1.26587	Up	mtr:MTR_1g097690	GO:0046856 phosphatidylinositol dephosphorylation	GO:0016787 hydrolase activity	--
MSTRG.14092	53.0947	16.5494	-1.68179	Down
Csa5G346550.1	113.112	328.713	1.53908	Up	csv:101211294	GO:0006099 tricarboxylic acid cycle | GO:0006102 isocitrate metabolic process	GO:0051287 NAD binding | GO:0004450 isocitrate dehydrogenase (NADP+) activity | GO:0000287 magnesium ion binding	--
Csa7G281380.1	29.2274	9.41995	-1.63353	Down	--	--	--	--
Csa4G167980.1	217.405	85.836	-1.34073	Down	csv:101211538	GO:0008152 metabolic process	GO:0003824 catalytic activity	--
Csa1G569360.1	18.4439	60.8265	1.72156	Up	--	--	--	GO:0016021 integral component of membrane
Csa7G004020.1	0.0087805	5.33759	3.96364	Up	vvi:100233112	--	--	--
Csa4G046810.1	14.9504	6.90366	-1.11475	Down	csv:101208005	GO:0019673 GDP-mannose metabolic process	GO:0008446 GDP-mannose 4,6-dehydratase activity	--
Csa5G198230.1	2.31611	8.38395	1.85593	Up	--	--	--	--
Csa4G051550.1	2.12477	40.4289	4.25001	Up	csv:101202800	GO:0008152 metabolic process	GO:0003824 catalytic activity	--
Csa7G051310.1	8.93756	20.8726	1.22366	Up	mtr:MTR_4g078460	GO:0019432 triglyceride biosynthetic process	GO:0004144 diacylglycerol O-acyltransferase activity | GO:0047196 long-chain-alcohol O-fatty-acyltransferase activity	GO:0005886 plasma membrane
Csa7G426460.1	29.2677	13.675	-1.09777	Down	csv:101209263	--	--	--
Csa6G497210.1	15.5414	7.56011	-1.03964	Down	--	--	GO:0008270 zinc ion binding	--
Csa4G471190.1	9.01859	21.9464	1.28301	Up	csv:101205213	--	--	--
CsaUNG026050.1	26.1801	11.3998	-1.19946	Down	--	--	--	--
Csa6G410660.1	10.6099	4.31762	-1.2971	Down	csv:101203234	GO:0006098 pentose-phosphate shunt | GO:0016226 iron-sulfur cluster assembly | GO:0019288 isopentenyl diphosphate biosynthetic process, methylerythritol 4-phosphate pathway | GO:0009790 embryo development | GO:0009658 chloroplast organization | GO:0009817 defense response to fungus, incompatible interaction | GO:0032544 plastid translation | GO:0009073 aromatic amino acid family biosynthetic proc…	GO:0005507 copper ion binding	GO:0009570 chloroplast stroma | GO:0016021 integral component of membrane | GO:0009579 thylakoid
Csa3G777670.1	20.0968	77.8168	1.95312	Up	rcu:8269724	--	GO:0003676 nucleic acid binding | GO:0000166 nucleotide binding	--
Csa5G580660.1	77.0495	38.3573	-1.00628	Down	bna:106383359	--	--	--
Csa1G597100.1	29.1198	84.2112	1.53201	Up	csv:101210526	GO:0019509 L-methionine biosynthetic process from methylthioadenosine | GO:0000023 maltose metabolic process | GO:0019252 starch biosynthetic process | GO:0019284 L-methionine biosynthetic process from S-adenosylmethionine | GO:0000394 RNA splicing, via endonucleolytic cleavage and ligation | GO:0043085 positive regulation of catalytic activity	GO:0046523 S-methyl-5-thioribose-1-phosphate isomerase activity	GO:0009506 plasmodesma | GO:0005737 cytoplasm | GO:0005634 nucleus
Csa3G115620.1	39.1377	12.2692	-1.67352	Down	csv:101215492	GO:0055114 oxidation-reduction process	GO:0020037 heme binding | GO:0005506 iron ion binding | GO:0070330 aromatase activity	--
Csa6G490960.1	13.2658	2.42248	-2.45315	Down	--	--	--	GO:0016021 integral component of membrane
Csa5G168740.1	5.92532	19.0929	1.68807	Up	sly:543900	--	--	--
Csa3G175620.1	0.856599	23.073	4.49495	Up	--	--	--	--
Csa3G740790.1	0.214561	43.3855	7.65968	Up	csv:101215587	--	--	--
Csa5G636600.1	17.6222	70.0428	1.99084	Up	--	--	--	--
Csa3G481240.1	36.6507	260.429	2.82898	Up	--	--	--	--
Csa3G002750.1	61.0035	30.15	-1.01673	Down	adu:107464041	--	--	GO:0016021 integral component of membrane
Csa3G856000.1	19.0591	50.8846	1.41675	Up	csv:101202791	GO:0032259 methylation	GO:0008168 methyltransferase activity	GO:0005802 trans-Golgi network | GO:0016021 integral component of membrane | GO:0005768 endosome
Csa3G100780.1	8.60656	1.08696	-2.98514	Down	--	GO:0006457 protein folding | GO:0000413 protein peptidyl-prolyl isomerization	GO:0003755 peptidyl-prolyl cis-trans isomerase activity	--
Csa6G093090.1	57.0185	27.7929	-1.03671	Down	csv:101218923	GO:0000413 protein peptidyl-prolyl isomerization | GO:0006457 protein folding | GO:0019344 cysteine biosynthetic process | GO:0010275 NAD(P)H dehydrogenase complex assembly	GO:0003755 peptidyl-prolyl cis-trans isomerase activity | GO:0043424 protein histidine kinase binding	GO:0031977 thylakoid lumen | GO:0009533 chloroplast stromal thylakoid | GO:0009535 chloroplast thylakoid membrane
Csa5G146320.1	11.7834	1.06563	-3.46698	Down	csv:101211186	GO:0005975 carbohydrate metabolic process	GO:0004560 alpha-L-fucosidase activity	--
Csa3G848310.1	152.14	58.1851	-1.38668	Down	eus:EUTSA_v10010152mg	GO:0005975 carbohydrate metabolic process	GO:0030246 carbohydrate binding | GO:0004565 beta-galactosidase activity	--
Csa2G006070.1	2.65978	9.57441	1.84788	Up	mus:103984366	--	GO:0046872 metal ion binding	--
Csa3G017110.1	6.23939	47.4081	2.92565	Up	--	--	--	--
Csa3G159420.1	58.1713	1.63685	-5.15131	Down	--	--	--	--
Csa4G286950.1	6.08362	235.095	5.27217	Up	csv:101216566	GO:0055114 oxidation-reduction process	GO:0046872 metal ion binding | GO:0016702 oxidoreductase activity, acting on single donors with incorporation of molecular oxygen, incorporation of two atoms of oxygen	--
Csa4G442590.1	7.48926	15.8656	1.08301	Up	--	--	--	--
MSTRG.13317	0.408629	5.40813	3.72627	Up
Csa4G126470.1	8.5012	20.5926	1.27639	Up	ota:Ot13g00290	GO:0055114 oxidation-reduction process	GO:0015035 protein disulfide oxidoreductase activity	--
Csa5G603370.1	20.5758	4.89574	-2.07135	Down	csv:101208682	--	--	--
MSTRG.6084	19.8931	63.2827	1.66955	Up
Csa6G176940.1	5.03014	0.0492683	-3.71668	Down	csv:101218700	--	--	GO:0016021 integral component of membrane
Csa1G009680.1	22.4784	10.1533	-1.14659	Down	bna:106396525	--	--	--
Csa2G437070.1	8.14769	19.1665	1.23412	Up	--	--	GO:0003676 nucleic acid binding | GO:0000166 nucleotide binding	--
Csa2G232990.1	10.7967	25.4328	1.23609	Up	csv:101216812	--	--	--
Csa7G372860.1	32.9161	3.4016	-3.27451	Down	--	--	--	--
Csa4G289630.1	4.36363	15.6801	1.84534	Up	vvi:100244923	GO:0006468 protein phosphorylation	GO:0004672 protein kinase activity | GO:0005524 ATP binding	GO:0016021 integral component of membrane
Csa2G080170.1	12.7284	5.60835	-1.1824	Down	tcc:TCM_005064	--	GO:0046983 protein dimerization activity	--
Csa5G212600.1	117.416	256.051	1.12481	Up	pop:POPTR_0015s05120g	GO:0006412 translation	GO:0003735 structural constituent of ribosome | GO:0019843 rRNA binding	GO:0022627 cytosolic small ribosomal subunit
MSTRG.6306	0.801779	4.8807	2.60581	Up
Csa1G532360.1	17.6063	6.20384	-1.50486	Down	vvi:100266951	--	--	--
Csa3G876020.1	21.7816	8.37342	-1.37922	Down	csv:101210499	--	--	GO:0016021 integral component of membrane
Csa3G765080.1	29.896	62.0874	1.05435	Up	--	--	--	--
Csa3G076580.1	15.9249	0.353109	-4.93726	Down	gsl:Gasu_59960	--	--	--
Csa2G292800.1	7.53984	2.29472	-1.71621	Down	csv:101209550	GO:0006468 protein phosphorylation	GO:0004672 protein kinase activity | GO:0005509 calcium ion binding | GO:0005524 ATP binding	--
MSTRG.14462	6.45234	1.17607	-2.45584	Down
Csa6G507520.1	7.48496	5126.97	9.4199	Up	csv:101215573	GO:0005975 carbohydrate metabolic process | GO:0006032 chitin catabolic process | GO:0016998 cell wall macromolecule catabolic process	GO:0004568 chitinase activity | GO:0008061 chitin binding	--
Csa2G355010.1	48.7895	8.40284	-2.53762	Down	--	--	--	--
Csa1G064870.1	0.828204	6.04675	2.8681	Up	cmo:103485643	GO:0006468 protein phosphorylation	GO:0004672 protein kinase activity | GO:0005524 ATP binding	GO:0016021 integral component of membrane
Csa6G095870.1	445.226	55.6905	-2.99903	Down	csv:101215598	GO:0006086 acetyl-CoA biosynthetic process from pyruvate | GO:0055114 oxidation-reduction process	GO:0004739 pyruvate dehydrogenase (acetyl-transferring) activity	GO:0009941 chloroplast envelope | GO:0009570 chloroplast stroma
Csa4G001790.1	10.6728	21.3534	1.00053	Up	csv:101206002	--	--	--
Csa1G045550.3	24.8124	11.1417	-1.15509	Down	csv:101215160	GO:0006355 regulation of transcription, DNA-templated	GO:0043565 sequence-specific DNA binding | GO:0003700 transcription factor activity, sequence-specific DNA binding	GO:0005634 nucleus
Csa4G645310.1	0	4.75531	3.24954	Up	csv:101212385	--	--	--
Csa3G171230.1	28.9977	0.102792	-6.05505	Down	--	--	--	--
Csa3G345390.1	20.5881	8.02751	-1.35878	Down	csv:101213621	GO:0046835 carbohydrate phosphorylation | GO:0006014 D-ribose metabolic process	GO:0004747 ribokinase activity	--
MSTRG.4914	11.4019	3.92434	-1.53875	Down
Csa6G425090.1	26.8563	1.65686	-4.01873	Down	--	--	--	--
Csa3G903520.1	123.175	15.2916	-3.00989	Down	csv:101222346	GO:0019464 glycine decarboxylation via glycine cleavage system	--	GO:0005960 glycine cleavage complex
Csa3G791510.1	0.235339	7.06687	4.90826	Up	csv:101215738	GO:0008152 metabolic process	GO:0010354 homogentisate prenyltransferase activity	GO:0016021 integral component of membrane
Csa3G890120.1	0.103808	12.7794	6.94376	Up	--	--	--	GO:0016021 integral component of membrane
Csa2G199900.1	9.2061	0.0883465	-6.70327	Down	--	--	--	--
Csa6G121950.1	19.7258	4.28333	-2.20328	Down	cam:101506267	--	--	GO:0046658 anchored component of plasma membrane | GO:0016021 integral component of membrane
Csa2G277610.1	11.6837	49.3911	2.07976	Up	egu:105047741	--	--	--
Csa2G381850.1	102.141	33.721	-1.59884	Down	csv:101215909	GO:0015986 ATP synthesis coupled proton transport	GO:0015078 hydrogen ion transmembrane transporter activity	GO:0016021 integral component of membrane | GO:0045263 proton-transporting ATP synthase complex, coupling factor F(o)
Csa3G797570.1	37.4609	4.70979	-2.99165	Down	eus:EUTSA_v10012901mg	--	--	--
MSTRG.7325	2.46222	13.3977	2.44396	Up
Csa3G902260.1	29.2892	4.99732	-2.55114	Down	csv:101217929	GO:0043547 positive regulation of GTPase activity	GO:0005096 GTPase activator activity	--
Csa2G049960.2	43.8107	18.5227	-1.24199	Down	csv:101209640	GO:0042732 D-xylose metabolic process | GO:0006098 pentose-phosphate shunt	GO:0046872 metal ion binding | GO:0009045 xylose isomerase activity	--
Csa4G641570.1	5.0771	11.861	1.22415	Up	--	--	--	GO:0016021 integral component of membrane
Csa6G494990.1	10.5286	2.33564	-2.17242	Down	--	--	--	--
Csa4G638520.1	13.4235	2.01484	-2.73602	Down	--	--	--	--
Csa3G236550.1	9.87278	2.12239	-2.21777	Down	--	--	--	--
Csa4G181720.1	25.8008	6.00295	-2.10367	Down	sot:102597174	--	--	--
MSTRG.15947	9.28598	3.44071	-1.43235	Down
Csa7G108300.1	92.7654	29.4723	-1.65423	Down	atr:105420786	--	--	--
MSTRG.4421	8.53368	0.856848	-3.31606	Down
Csa1G522540.1	39.8683	2.64678	-3.91293	Down	sind:105166984	GO:0009664 plant-type cell wall organization	--	GO:0005576 extracellular region | GO:0016020 membrane | GO:0005618 cell wall
Csa5G597470.1	6.13268	22.222	1.8574	Up	egr:104433477	--	--	--
Csa2G433930.1	1.03785	100.695	6.60024	Up	apro:F751_4082	GO:0006810 transport | GO:0008152 metabolic process	GO:0016887 ATPase activity | GO:0005524 ATP binding	GO:0016021 integral component of membrane
Csa3G743400.1	103.454	15.0622	-2.77999	Down	csv:101222386	GO:0006810 transport	GO:0005215 transporter activity	GO:0016021 integral component of membrane
Csa1G039000.1	1.24426	12.8707	3.37073	Up	fve:101314290	--	GO:0046983 protein dimerization activity	--
Csa1G677540.1	9.17722	52.9106	2.52743	Up	--	--	--	--
MSTRG.13901	0.356896	5.19068	3.86235	Up
Csa2G022800.1	12.0234	5.48533	-1.13219	Down	--	GO:0000023 maltose metabolic process | GO:0019252 starch biosynthetic process | GO:0010207 photosystem II assembly | GO:0043085 positive regulation of catalytic activity	--	GO:0009507 chloroplast
Csa2G379240.1	15.6684	6.848	-1.1941	Down	ats:F775_27078	GO:0015979 photosynthesis	GO:0005509 calcium ion binding	GO:0009654 photosystem II oxygen evolving complex | GO:0019898 extrinsic component of membrane
Csa4G622880.1	12.5587	2.61241	-2.26523	Down	csv:101204478	GO:0051301 cell division | GO:0005992 trehalose biosynthetic process | GO:0009664 plant-type cell wall organization | GO:0009832 plant-type cell wall biogenesis | GO:0010182 sugar mediated signaling pathway | GO:0009793 embryo development ending in seed dormancy	GO:0003825 alpha,alpha-trehalose-phosphate synthase (UDP-forming) activity	--
Csa1G629040.2	8.47674	2.03847	-2.05602	Down	--	--	--	--
Csa4G031070.1	37.0198	2.59421	-3.83493	Down	csv:101208174	GO:0005975 carbohydrate metabolic process	GO:0004553 hydrolase activity, hydrolyzing O-glycosyl compounds	--
Csa6G504490.1	7.23378	22.5502	1.64032	Up	csv:101208666	--	GO:0005524 ATP binding	GO:0016020 membrane
Csa1G024900.1	1.68389	19.2798	3.51722	Up	csv:101205241	GO:0006855 drug transmembrane transport	GO:0015297 antiporter activity | GO:0015238 drug transmembrane transporter activity	GO:0016021 integral component of membrane
Csa2G264610.1	24.7599	1.27668	-4.27753	Down	aip:107617580	--	--	GO:0016021 integral component of membrane
Csa5G606390.1	9.69156	31.4911	1.70014	Up	--	--	--	--
Csa7G407790.1	25.4986	12.2164	-1.0616	Down	--	--	--	--
Csa1G024160.1	0.142311	7.68396	4.63627	Up	csv:101209599	--	GO:0003677 DNA binding	--
MSTRG.5757	15.7878	5.03159	-1.64973	Down
Csa1G478060.1	63.7074	30.3998	-1.0674	Down	pda:103722329	--	--	--
MSTRG.1187	13.7032	1.77038	-2.95238	Down
Csa3G017040.1	52.0197	15.3258	-1.7631	Down	csv:101208413	--	--	GO:0016021 integral component of membrane
Csa3G135720.1	4.28127	112.265	4.71272	Up	zma:541977	GO:0055114 oxidation-reduction process	GO:0046872 metal ion binding | GO:0016491 oxidoreductase activity	--
Csa4G179700.1	2.78545	15.3101	2.4585	Up	--	GO:0055085 transmembrane transport	--	GO:0016021 integral component of membrane
Csa7G414410.1	101.587	34.559	-1.55558	Down	--	--	--	--
Csa1G570240.1	9.8777	2.33005	-2.08381	Down	csv:101210578	GO:0006468 protein phosphorylation	GO:0005524 ATP binding | GO:0004674 protein serine/threonine kinase activity	GO:0016021 integral component of membrane
Csa3G180240.1	28.9013	4.39117	-2.71846	Down	--	--	--	GO:0009507 chloroplast
Csa1G075580.1	16.1776	7.09111	-1.18992	Down	csv:101213300	GO:0005980 glycogen catabolic process	GO:0008184 glycogen phosphorylase activity | GO:0030170 pyridoxal phosphate binding | GO:0016597 amino acid binding	GO:0005737 cytoplasm
Csa5G606310.1	5.04621	15.2674	1.59718	Up	bna:106399005	--	--	--
Csa6G091320.1	10.0811	0.405583	-3.7701	Down	--	GO:0008152 metabolic process	GO:0016740 transferase activity	--
Csa1G007830.1	16.3468	2.36489	-2.78916	Down	--	--	--	--
Csa6G078550.1	14.6975	6.08488	-1.27227	Down	pmum:103339111	GO:0006355 regulation of transcription, DNA-templated | GO:0006352 DNA-templated transcription, initiation	GO:0003700 transcription factor activity, sequence-specific DNA binding | GO:0003677 DNA binding | GO:0016987 sigma factor activity	--
CsaUNG033660.1	0.507374	5.96928	3.55644	Up	--	--	--	--
Csa1G004180.1	22.2575	9.90436	-1.16815	Down	--	--	--	--
Csa4G288110.1	6.46937	0.0922525	-6.13189	Down	csv:101214639	GO:0055114 oxidation-reduction process	GO:0046872 metal ion binding | GO:0016702 oxidoreductase activity, acting on single donors with incorporation of molecular oxygen, incorporation of two atoms of oxygen	--
Csa7G389470.1	9.50989	2.27177	-2.06561	Down	--	--	--	--
Csa2G055050.1	21.0861	85.4234	2.01834	Up	cmo:103493073	GO:0055114 oxidation-reduction process	GO:0050660 flavin adenine dinucleotide binding | GO:0016614 oxidoreductase activity, acting on CH-OH group of donors	--
Csa3G689280.1	891.922	235.189	-1.9231	Down	csv:101217389	GO:0006694 steroid biosynthetic process | GO:0032259 methylation	GO:0008168 methyltransferase activity	--
Csa3G836400.1	5.52836	12.9859	1.23202	Up	pmum:103319890	--	--	GO:0016021 integral component of membrane
Csa6G401530.1	8.22937	2.6739	-1.62184	Down	--	--	--	--
Csa6G425160.1	23.1258	11.4525	-1.01384	Down	--	--	--	--
Csa1G561360.1	35.4128	8.01428	-2.14363	Down	csv:101218273	GO:0008152 metabolic process	GO:0016787 hydrolase activity	--
MSTRG.15440	0.332001	10.1035	4.92752	Up
Csa5G602120.1	115.297	23.7264	-2.28079	Down	csv:101213644	--	--	--
MSTRG.9466	3.55283	9.32502	1.39214	Up
Csa2G034770.1	8.36018	104.036	3.63741	Up	--	GO:0010112 regulation of systemic acquired resistance	--	--
Csa2G000210.1	2.69747	11.8056	2.12979	Up	--	--	--	--
Csa3G175680.1	79.0181	22.7048	-1.79919	Down	--	--	--	GO:0016021 integral component of membrane
Csa5G158600.1	18.5549	7.89363	-1.23304	Down	tcc:TCM_016064	GO:0055114 oxidation-reduction process	GO:0020037 heme binding | GO:0016705 oxidoreductase activity, acting on paired donors, with incorporation or reduction of molecular oxygen | GO:0005506 iron ion binding	--
Csa1G071830.1	1.66495	11.8142	2.82697	Up	mus:103968430	--	--	--
Csa3G872140.1	18.7573	6.06829	-1.62809	Down	csv:101216058	GO:0001678 cellular glucose homeostasis | GO:0046835 carbohydrate phosphorylation | GO:0051156 glucose 6-phosphate metabolic process | GO:0006096 glycolytic process	GO:0005536 glucose binding | GO:0005524 ATP binding | GO:0004340 glucokinase activity | GO:0008865 fructokinase activity	GO:0009507 chloroplast
Csa5G604170.1	1.00561	6.7142	2.73915	Up	vra:106767064	--	--	--
Csa2G354910.1	105.156	1.21714	-6.4329	Down	nnu:104608881	--	--	--
Csa6G505950.1	77.4028	192.054	1.31105	Up	gsl:Gasu_39280	--	--	--
Csa1G574850.1	8.2954	2.51991	-1.71894	Down	aly:ARALYDRAFT_902934	--	--	--
Csa6G095940.3	18.7824	50.436	1.42507	Up	csv:101214636	GO:0006796 phosphate-containing compound metabolic process	GO:0004427 inorganic diphosphatase activity | GO:0000287 magnesium ion binding	GO:0005737 cytoplasm
Csa2G000710.1	12.2417	3.6539	-1.7443	Down	pper:PRUPE_ppa024854mg	--	--	--
MSTRG.732	100.487	251.459	1.32332	Up
Csa1G586850.1	23.4422	1.77799	-3.72079	Down	--	--	GO:0003676 nucleic acid binding | GO:0008270 zinc ion binding	--
Csa6G488340.1	649.574	184.229	-1.818	Down	csv:101203080	GO:0042549 photosystem II stabilization	GO:0005509 calcium ion binding	GO:0009654 photosystem II oxygen evolving complex | GO:0019898 extrinsic component of membrane | GO:0016021 integral component of membrane
MSTRG.2949	78.4964	14.0403	-2.48306	Down
Csa6G004550.1	21.1572	4.73224	-2.16056	Down	csv:101221526	--	--	--
MSTRG.13665	7.9455	30.8717	1.95807	Up
Csa1G569120.1	6.38819	26.2788	2.04042	Up	--	--	--	--
Csa3G002390.1	1.23607	11.3491	3.19875	Up	ath:AT1G74010	GO:0009058 biosynthetic process	GO:0016844 strictosidine synthase activity	GO:0016021 integral component of membrane
Csa6G497000.1	13.6163	5.55532	-1.2934	Down	--	--	--	GO:0016021 integral component of membrane
Csa7G072780.1	0.713056	39.6858	5.79846	Up	sita:101754313	--	--	--
Csa6G181560.1	1.77864	32.5375	4.19326	Up	sot:102606101	GO:0008152 metabolic process	GO:0016758 transferase activity, transferring hexosyl groups	--
Csa4G639190.1	7.78966	29.0114	1.89699	Up	pper:PRUPE_ppa001975mg	--	--	--
Csa1G573610.1	30.2397	87.4168	1.53147	Up	pper:PRUPE_ppa003943mg	GO:1902600 hydrogen ion transmembrane transport | GO:0055075 potassium ion homeostasis | GO:0009651 response to salt stress | GO:0035725 sodium ion transmembrane transport | GO:0006885 regulation of pH	GO:0015385 sodium:proton antiporter activity	GO:0016021 integral component of membrane | GO:0005774 vacuolar membrane | GO:0005886 plasma membrane
Csa4G031020.2	9.72941	19.5029	1.00326	Up	csv:101207932	GO:0006351 transcription, DNA-templated	--	--
MSTRG.12910	0.327133	16.4644	5.65333	Up
Csa7G009140.1	6.20439	15.4497	1.31622	Up	csv:101203821	GO:0009733 response to auxin	--	--
MSTRG.2501	53.7558	11.7735	-2.19088	Down
Csa5G593440.1	0.0381072	14.3377	8.55553	Up	pop:POPTR_0008s18810g	--	--	--
Csa3G866460.1	30.1929	6.4746	-2.22135	Down	--	--	--	--
Csa6G513760.1	45.3783	20.9457	-1.11535	Down	csv:101218747	GO:0015986 ATP synthesis coupled proton transport	GO:0046961 proton-transporting ATPase activity, rotational mechanism | GO:0046933 proton-transporting ATP synthase activity, rotational mechanism	GO:0045261 proton-transporting ATP synthase complex, catalytic core F(1)
Csa2G191300.1	1.36162	15.3797	3.49763	Up	--	GO:0016310 phosphorylation	GO:0016301 kinase activity | GO:0016787 hydrolase activity | GO:0005524 ATP binding	GO:0016021 integral component of membrane
Csa6G151710.1	13.5702	4.23013	-1.68167	Down	nnu:104587984	GO:0006468 protein phosphorylation | GO:0035556 intracellular signal transduction	GO:0004674 protein serine/threonine kinase activity | GO:0005524 ATP binding	GO:0009507 chloroplast | GO:0005886 plasma membrane
Csa3G840420.1	130.523	43.6305	-1.5809	Down	tcc:TCM_010576	GO:0008152 metabolic process	GO:0016788 hydrolase activity, acting on ester bonds	--
Csa1G042190.1	5.25718	16.4509	1.64581	Up	--	--	--	--
Csa4G001710.1	22.1057	156.531	2.82396	Up	tcc:TCM_004638	GO:0055085 transmembrane transport | GO:0008152 metabolic process	GO:0042626 ATPase activity, coupled to transmembrane movement of substances | GO:0005524 ATP binding	GO:0016021 integral component of membrane
Csa4G043870.1	3.67645	13.4468	1.87088	Up	csv:101221321	GO:0019722 calcium-mediated signaling | GO:0009612 response to mechanical stimulus | GO:0042631 cellular response to water deprivation | GO:0006081 cellular aldehyde metabolic process | GO:0055114 oxidation-reduction process	GO:0004028 3-chloroallyl aldehyde dehydrogenase activity | GO:0004030 aldehyde dehydrogenase [NAD(P)+] activity | GO:0004029 aldehyde dehydrogenase (NAD) activity	GO:0016021 integral component of membrane | GO:0005783 endoplasmic reticulum
Csa3G848200.1	12.8346	3.14914	-2.02701	Down	csv:101203992	GO:0055114 oxidation-reduction process	GO:0004616 phosphogluconate dehydrogenase (decarboxylating) activity | GO:0051287 NAD binding	--
Csa3G135070.1	18.916	2.71876	-2.79859	Down	csv:101210072	GO:0006468 protein phosphorylation	GO:0004672 protein kinase activity | GO:0005524 ATP binding	--
Csa2G298310.1	7.61837	2.55941	-1.57367	Down	csv:101214580	GO:0006535 cysteine biosynthetic process from serine	GO:0010333 terpene synthase activity | GO:0009001 serine O-acetyltransferase activity | GO:0000287 magnesium ion binding	GO:0005737 cytoplasm
Csa1G397130.1	1.19395	6.96143	2.54364	Up	csv:101210711	GO:0009734 auxin-activated signaling pathway | GO:0006355 regulation of transcription, DNA-templated	--	GO:0005634 nucleus
Csa6G525640.1	19.7793	4.45691	-2.14987	Down	csv:101203123	GO:0006633 fatty acid biosynthetic process | GO:0055114 oxidation-reduction process	GO:0045735 nutrient reservoir activity | GO:0030145 manganese ion binding | GO:0016491 oxidoreductase activity | GO:0005506 iron ion binding	GO:0016021 integral component of membrane | GO:0005576 extracellular region
Csa6G079750.1	153.33	6.90013	-4.47387	Down	csv:101222843	GO:0006633 fatty acid biosynthetic process | GO:0055114 oxidation-reduction process	GO:0016491 oxidoreductase activity | GO:0005506 iron ion binding	GO:0016021 integral component of membrane
Csa6G133820.1	71.7563	16.2042	-2.14674	Down	--	--	--	GO:0044424 intracellular part
Csa1G123470.1	165.158	0.242413	-8.65725	Down	--	--	--	--
Csa5G606630.1	6.63237	0.984409	-2.75219	Down	csv:101221275	--	--	--
Csa3G119280.1	8.48077	0.168259	-4.66228	Down	--	--	--	--
Csa1G348950.1	0.220368	14.2539	6.0153	Up	mdm:103419981	--	GO:0009055 electron carrier activity	GO:0016021 integral component of membrane
Csa2G223730.1	4.00609	9.86124	1.29957	Up	cmo:103492642	--	GO:0003779 actin binding	--
Csa2G176190.1	0.397645	552.792	10.441	Up	--	--	--	--
Csa6G109770.1	10.3406	3.41675	-1.59762	Down	thj:104822048	GO:0006468 protein phosphorylation	GO:0005524 ATP binding | GO:0004674 protein serine/threonine kinase activity	GO:0016021 integral component of membrane
Csa3G316270.1	161.547	34.6846	-2.21958	Down	--	--	--	--
Csa6G103510.1	11.6418	2.50497	-2.21645	Down	--	--	--	--
Csa2G176180.1	363.45	1940.92	2.41691	Up	--	--	--	--
Csa3G127750.1	10.9662	0.0517466	-5.64985	Down	csv:101221193	GO:0006633 fatty acid biosynthetic process | GO:0055114 oxidation-reduction process	GO:0016491 oxidoreductase activity | GO:0005506 iron ion binding	GO:0016021 integral component of membrane
Csa3G914040.2	31.4747	84.7072	1.42829	Up	--	GO:0030001 metal ion transport	GO:0046872 metal ion binding	GO:0016021 integral component of membrane
Csa3G706170.1	51.7094	136.608	1.40154	Up	--	--	--	GO:0016021 integral component of membrane
MSTRG.10133	0.568037	18.7055	5.04133	Up
Csa4G161850.1	25.2897	61.3663	1.2789	Up	csv:101212263	GO:0046710 GDP metabolic process | GO:0046037 GMP metabolic process	GO:0004385 guanylate kinase activity	--
Csa2G021690.1	10.2008	30.8217	1.59527	Up	pop:POPTR_0010s10220g	GO:0055085 transmembrane transport	--	GO:0016021 integral component of membrane
Csa2G326460.1	22.8454	9.30986	-1.29507	Down	csv:101207535	GO:0045490 pectin catabolic process	GO:0046872 metal ion binding | GO:0030570 pectate lyase activity	GO:0016021 integral component of membrane
Csa4G646190.1	21.76	313.791	3.85006	Up	csv:101210270	GO:0009691 cytokinin biosynthetic process	GO:0016799 hydrolase activity, hydrolyzing N-glycosyl compounds | GO:0042803 protein homodimerization activity	GO:0005829 cytosol
Csa1G071880.1	12.5509	5.78498	-1.11741	Down	smo:SELMODRAFT_421713	--	--	--
Csa7G375730.1	19.0984	2.07935	-3.19925	Down	ppp:PHYPADRAFT_118478	--	--	--
MSTRG.7350	6.59229	0.971527	-2.76245	Down
Csa5G239140.1	18.9369	6.67849	-1.50361	Down	csv:101206705	GO:0001172 transcription, RNA-templated	GO:0003676 nucleic acid binding | GO:0003968 RNA-directed RNA polymerase activity | GO:0000166 nucleotide binding	--
Csa6G486930.1	6.95265	15.3292	1.14065	Up	csv:101208150	GO:0008152 metabolic process	GO:0008080 N-acetyltransferase activity	--
Csa7G368090.1	18.1423	0.167127	-5.76426	Down	--	--	--	--
Csa2G354900.1	16.9708	5.77419	-1.55537	Down	crb:CARUB_v10003657mg	--	--	--
Csa6G385090.1	85.7936	34.3701	-1.31972	Down	csv:101205768	GO:0055114 oxidation-reduction process	GO:0016705 oxidoreductase activity, acting on paired donors, with incorporation or reduction of molecular oxygen | GO:0005506 iron ion binding | GO:0051537 2 iron, 2 sulfur cluster binding | GO:0010277 chlorophyllide a oxygenase [overall] activity	--
MSTRG.7714	65.6259	10.2094	-2.68436	Down
Csa5G162060.1	7.62724	2.11795	-1.84849	Down	--	--	--	--
Csa1G051760.1	50.9126	10.0398	-2.34229	Down	bdi:100843665	--	GO:0046983 protein dimerization activity	--
MSTRG.3980	20.222	4.3888	-2.20403	Down
Csa6G194150.1	66.1949	28.1346	-1.23437	Down	--	GO:0019722 calcium-mediated signaling	GO:0004871 signal transducer activity	GO:0009506 plasmodesma
Csa3G646010.1	91.0321	198.544	1.12501	Up	--	--	--	--
Csa1G042760.1	51.9967	2.88002	-4.17427	Down	aip:107617580	--	--	--
Csa2G034570.2	10.4725	2.39019	-2.1314	Down	--	--	--	--
Csa5G262260.1	11.001	2.48036	-2.14901	Down	ppp:PHYPADRAFT_159956	--	--	GO:0016021 integral component of membrane
Csa3G740070.1	210.837	99.5616	-1.08247	Down	csv:101218444	--	GO:0003676 nucleic acid binding | GO:0000166 nucleotide binding	--
Csa3G434970.1	60.7518	392.627	2.69216	Up	cic:CICLE_v10027727mg	GO:0052889 9,9'-di-cis-zeta-carotene desaturation to 7,9,7',9'-tetra-cis-lycopene | GO:0055114 oxidation-reduction process	GO:0016788 hydrolase activity, acting on ester bonds | GO:0052887 7,9,9'-tricis-neurosporene:quinone oxidoreductase activity | GO:0052886 9,9'-dicis-carotene:quinone oxidoreductase activity	--
Csa1G039250.1	25.3769	6.78869	-1.90231	Down	--	--	--	GO:0016021 integral component of membrane
Csa6G495100.1	61.7021	4.84414	-3.67101	Down	ats:F775_21990	GO:0006355 regulation of transcription, DNA-templated | GO:0016573 histone acetylation	GO:0003712 transcription cofactor activity | GO:0008270 zinc ion binding | GO:0004402 histone acetyltransferase activity	GO:0005634 nucleus
Csa2G359910.1	1.15377	23.5144	4.34911	Up	--	--	GO:0005509 calcium ion binding	--
Csa3G687740.1	10.8562	3.75637	-1.53111	Down	mdm:103413772	GO:0044763 single-organism cellular process | GO:0044710 single-organism metabolic process | GO:0006355 regulation of transcription, DNA-templated | GO:0006352 DNA-templated transcription, initiation	GO:0003677 DNA binding | GO:0016987 sigma factor activity | GO:0003700 transcription factor activity, sequence-specific DNA binding	--
Csa2G373470.1	26.2877	12.3928	-1.08488	Down	mdm:103410732	--	--	GO:0016021 integral component of membrane
Csa7G004040.1	1.42313	7.47816	2.39361	Up	vvi:100233112	--	--	--
Csa6G385120.2	2.12252	8.81856	2.05477	Up	sot:102585808	--	--	--
Csa1G183590.1	27.4225	12.2173	-1.16644	Down	csv:101218450	GO:0044262 cellular carbohydrate metabolic process | GO:0046854 phosphatidylinositol phosphorylation | GO:0044723 single-organism carbohydrate metabolic process	--	--
Csa5G161280.1	24.2789	9.87306	-1.29813	Down	csv:101216432	--	--	--
Csa7G033300.1	1702.43	572.456	-1.57236	Down	csv:101212963	GO:0009416 response to light stimulus | GO:0018298 protein-chromophore linkage | GO:0009768 photosynthesis, light harvesting in photosystem I	GO:0016168 chlorophyll binding | GO:0046872 metal ion binding | GO:0031409 pigment binding	GO:0016021 integral component of membrane | GO:0009522 photosystem I | GO:0009941 chloroplast envelope | GO:0009535 chloroplast thylakoid membrane | GO:0010287 plastoglobule
Csa1G065960.1	18.9444	6.51475	-1.53999	Down	--	--	GO:0046983 protein dimerization activity	--
Csa5G154840.1	6.43479	0.9915	-2.69821	Down	ppp:PHYPADRAFT_142394	--	--	GO:0016021 integral component of membrane
Csa6G501300.1	11.681	130.637	3.48333	Up	csv:101213043	GO:0055114 oxidation-reduction process	GO:0020037 heme binding | GO:0016705 oxidoreductase activity, acting on paired donors, with incorporation or reduction of molecular oxygen | GO:0005506 iron ion binding	GO:0016021 integral component of membrane
Csa2G074060.2	9.4636	21.7561	1.20096	Up	ats:F775_10558	--	--	GO:0016021 integral component of membrane
Csa1G630320.1	136.698	41.4486	-1.72159	Down	--	--	--	--
Csa3G119400.1	16.2095	7.29791	-1.15129	Down	--	--	--	--
Csa5G604960.1	100.59	30.1925	-1.73622	Down	--	--	--	--
Csa3G146380.2	28.9038	11.4839	-1.33164	Down	cmo:103492642	--	GO:0003779 actin binding	--
Csa1G071940.1	1.01577	29.429	4.85659	Up	--	--	--	GO:0016021 integral component of membrane
Csa1G372010.1	19.1804	80.0423	2.06113	Up	csv:101219029	GO:0055114 oxidation-reduction process	GO:0016620 oxidoreductase activity, acting on the aldehyde or oxo group of donors, NAD or NADP as acceptor	--
Csa7G388440.1	30.0061	13.3365	-1.16987	Down	--	--	--	--
Csa3G859720.1	78.4054	35.6346	-1.13767	Down	csv:101221085	GO:0006098 pentose-phosphate shunt | GO:0006412 translation | GO:0010207 photosystem II assembly | GO:0009902 chloroplast relocation | GO:0015995 chlorophyll biosynthetic process | GO:0009773 photosynthetic electron transport in photosystem I | GO:0019288 isopentenyl diphosphate biosynthetic process, methylerythritol 4-phosphate pathway | GO:0006364 rRNA processing | GO:0010027 thylakoid membrane…	GO:0003735 structural constituent of ribosome	GO:0009941 chloroplast envelope | GO:0005840 ribosome | GO:0009570 chloroplast stroma
MSTRG.15545	389.471	93.9711	-2.05123	Down
Csa2G004760.1	47.8327	15.9468	-1.58473	Down	pper:PRUPE_ppa024854mg	--	--	--
Csa3G002740.1	4.17751	10.8061	1.37113	Up	csv:101217051	GO:0006952 defense response | GO:0009607 response to biotic stimulus	GO:0005516 calmodulin binding	GO:0016021 integral component of membrane
Csa3G778420.1	8.11311	2.71224	-1.58077	Down	--	GO:0016226 iron-sulfur cluster assembly	GO:0005506 iron ion binding | GO:0051536 iron-sulfur cluster binding	--
Csa5G136900.1	12.8582	42.3635	1.72013	Up	--	--	--	GO:0016021 integral component of membrane
MSTRG.10084	76.3995	16.2281	-2.23507	Down
Csa1G505940.1	7.54053	27.78	1.88131	Up	--	--	--	GO:0016021 integral component of membrane
Csa6G055360.1	7.62993	15.3591	1.00935	Up	csv:101220984	--	--	--
Csa7G037560.1	14.6462	201.488	3.78209	Up	--	--	--	--
Csa6G136010.1	12.5673	35.0677	1.48046	Up	csv:101203472	GO:0006006 glucose metabolic process | GO:0055114 oxidation-reduction process	GO:0051287 NAD binding | GO:0016620 oxidoreductase activity, acting on the aldehyde or oxo group of donors, NAD or NADP as acceptor | GO:0050661 NADP binding	--
Csa6G006820.1	10.7569	24.3448	1.17835	Up	--	--	--	--
Csa2G264570.1	100.352	3.26238	-4.943	Down	bvg:104900630	--	--	--
Csa7G073430.1	83.1899	18.9558	-2.13377	Down	smo:SELMODRAFT_57632	--	--	--
Csa5G027950.1	0	24.9914	5.64336	Up	--	GO:0010951 negative regulation of endopeptidase activity | GO:0009611 response to wounding	GO:0004867 serine-type endopeptidase inhibitor activity	--
Csa3G218170.1	18.1989	1.46089	-3.63893	Down	--	--	GO:0045735 nutrient reservoir activity	--
Csa5G229130.1	14.6756	5.3203	-1.46384	Down	--	--	--	GO:0016021 integral component of membrane
Csa7G222870.1	248.156	42.6496	-2.54064	Down	--	--	--	--
Csa5G115670.1	7.41876	2.26671	-1.71058	Down	ats:F775_16894	--	--	--
Csa3G250900.1	0.028613	7.16427	4.30697	Up	--	GO:0006869 lipid transport	GO:0008289 lipid binding	--
Csa3G119320.1	46.0609	14.7526	-1.64257	Down	ats:F775_15575	GO:0006098 pentose-phosphate shunt | GO:0006364 rRNA processing | GO:0019288 isopentenyl diphosphate biosynthetic process, methylerythritol 4-phosphate pathway | GO:0015995 chlorophyll biosynthetic process | GO:0010027 thylakoid membrane organization | GO:0010207 photosystem II assembly	--	GO:0016021 integral component of membrane | GO:0009706 chloroplast inner membrane | GO:0009534 chloroplast thylakoid
Csa1G538180.1	6.29039	0.472132	-3.73589	Down	lja:Lj2g3v2974830.1	GO:0006468 protein phosphorylation | GO:0006470 protein dephosphorylation	GO:0004721 phosphoprotein phosphatase activity | GO:0004672 protein kinase activity | GO:0005524 ATP binding	GO:0016021 integral component of membrane
Csa4G420120.1	34.8632	1.22774	-4.48109	Down	--	--	--	--
Csa4G627240.1	21.6364	7.48813	-1.53078	Down	egu:105047588	GO:0045454 cell redox homeostasis	--	GO:0005623 cell
Csa2G372710.1	32.5064	14.4123	-1.17342	Down	aly:ARALYDRAFT_683312	--	GO:0046983 protein dimerization activity	--
Csa7G430200.1	0.0906347	69.3076	7.35292	Up	--	--	--	--
Csa3G265250.1	7.21747	21.8298	1.59674	Up	--	--	--	--
Csa4G618520.1	4.14451	137.627	5.05342	Up	atr:18448121	GO:0008152 metabolic process	GO:0016758 transferase activity, transferring hexosyl groups	--
Csa4G646210.1	6.13539	24.0943	1.97346	Up	--	--	--	--
Csa1G074920.1	16.8333	7.65425	-1.13698	Down	--	--	--	--
Csa5G168880.1	0.94359	180.144	7.34212	Up	--	--	--	--
Csa3G740800.1	0.3769	76.5919	7.66687	Up	csv:101215587	--	GO:0003677 DNA binding	--
Csa7G009730.1	439.295	34.6955	-3.66237	Down	--	--	--	--
Csa5G589330.1	0	9.70219	4.27831	Up	aly:ARALYDRAFT_315746	--	--	--
Csa4G653410.1	14.3008	1.66017	-3.10669	Down	cmo:103484753	GO:0055114 oxidation-reduction process	GO:0016491 oxidoreductase activity | GO:0005507 copper ion binding	--
Csa5G223060.1	4.34912	15.2445	1.8095	Up	--	--	--	--
Csa2G264620.1	4.13875	0.141368	-4.87167	Down	spen:107031357	GO:0045493 xylan catabolic process	GO:0004553 hydrolase activity, hydrolyzing O-glycosyl compounds	--
Csa3G836450.1	12.9794	3.38652	-1.93834	Down	--	GO:0009697 salicylic acid biosynthetic process | GO:0016117 carotenoid biosynthetic process | GO:0010363 regulation of plant-type hypersensitive response | GO:0010200 response to chitin | GO:0031348 negative regulation of defense response | GO:0050832 defense response to fungus | GO:0006098 pentose-phosphate shunt | GO:0000413 protein peptidyl-prolyl isomerization | GO:0009867 jasmonic acid media…	GO:0003755 peptidyl-prolyl cis-trans isomerase activity	GO:0031977 thylakoid lumen | GO:0009570 chloroplast stroma | GO:0009535 chloroplast thylakoid membrane
Csa5G524810.1	2359.2	1157.25	-1.0276	Down	rcu:11542411	GO:0006412 translation	GO:0003735 structural constituent of ribosome | GO:0016740 transferase activity | GO:0019843 rRNA binding	GO:0015934 large ribosomal subunit | GO:0009507 chloroplast
Csa6G140840.1	50.4087	19.2962	-1.38536	Down	--	--	--	GO:0016021 integral component of membrane
Csa2G403660.1	29.6557	3.25906	-3.18578	Down	--	--	--	GO:0016021 integral component of membrane
Csa4G006490.1	31.3892	11.5311	-1.44474	Down	ccp:CHC_T00008514001	--	--	--
MSTRG.10264	48.8928	1.40673	-5.11921	Down
MSTRG.16628	32.2511	0.692041	-5.54235	Down
Csa1G064800.1	11.745	26.0735	1.15054	Up	pxb:103933025	--	GO:0005524 ATP binding	GO:0016021 integral component of membrane
Csa6G525340.1	1025.74	205.714	-2.31795	Down	csv:101209832	GO:0015979 photosynthesis	GO:0016168 chlorophyll binding	GO:0009522 photosystem I
MSTRG.10620	0.470123	41.7367	6.47213	Up
Csa3G126240.1	167.293	51.647	-1.69562	Down	csv:101215805	GO:0008152 metabolic process	GO:0004802 transketolase activity	--
CsaUNG012550.1	23.5235	47.5398	1.01503	Up	--	--	--	--
Csa6G108440.1	10.9016	2.25716	-2.27195	Down	brp:103843776	GO:0044550 secondary metabolite biosynthetic process | GO:0055114 oxidation-reduction process	GO:0016709 oxidoreductase activity, acting on paired donors, with incorporation or reduction of molecular oxygen, NAD(P)H as one donor, and incorporation of one atom of oxygen | GO:0020037 heme binding | GO:0005506 iron ion binding	GO:0016021 integral component of membrane
Csa3G812750.1	7.66559	45.519	2.57	Up	csv:101208377	--	GO:0003677 DNA binding	--
Csa7G405940.1	7.66135	1.72012	-2.15509	Down	aly:ARALYDRAFT_472152	--	--	--
MSTRG.7357	0.86498	5.67043	2.71272	Up
Csa6G519510.1	32.8263	10.4088	-1.65704	Down	csv:101216704	GO:0006412 translation	GO:0003735 structural constituent of ribosome	GO:0005840 ribosome
Csa2G250930.1	22.8035	9.20182	-1.30926	Down	csv:101206475	GO:0007018 microtubule-based movement | GO:0008152 metabolic process	GO:0008017 microtubule binding | GO:0005524 ATP binding | GO:0008270 zinc ion binding | GO:0003777 microtubule motor activity	GO:0005874 microtubule
MSTRG.5676	8.4834	2.28777	-1.8907	Down
Csa4G638510.1	3.10732	12.4078	1.99751	Up	cmo:103493578	--	GO:0003677 DNA binding	--
Csa3G809980.1	15.8389	4.02778	-1.97541	Down	ats:F775_15305	--	--	GO:0016021 integral component of membrane
CsaUNG024930.1	4.08538	14.3772	1.81524	Up	--	--	--	--
Csa3G894500.1	110.029	40.0001	-1.45981	Down	csv:105435144	GO:0006412 translation	GO:0003735 structural constituent of ribosome | GO:0019843 rRNA binding	GO:0005840 ribosome | GO:0009507 chloroplast
Csa6G518160.1	2.90715	13.482	2.21336	Up	csv:101222855	GO:0006468 protein phosphorylation	GO:0004672 protein kinase activity | GO:0005524 ATP binding	GO:0016021 integral component of membrane
Csa3G855970.1	247.364	83.4232	-1.56811	Down	--	--	--	--
MSTRG.3926	8.37894	0.202674	-5.36954	Down
Csa3G118080.1	4.83698	0.106537	-5.50469	Down	csv:101222132	GO:0006355 regulation of transcription, DNA-templated	GO:0043565 sequence-specific DNA binding | GO:0003700 transcription factor activity, sequence-specific DNA binding	GO:0005634 nucleus
Csa6G522750.1	6.9072	42.2871	2.61405	Up	--	--	--	GO:0016021 integral component of membrane
Csa5G613550.1	0.624216	8.20159	3.71579	Up	--	--	--	--
CsaUNG017640.1	2.49428	44.0282	4.14173	Up	--	--	--	--
Csa2G429010.1	3.92802	23.9983	2.61106	Up	csv:101208513	GO:0008152 metabolic process	GO:0016747 transferase activity, transferring acyl groups other than amino-acyl groups	--
Csa2G215480.1	77.1497	18.8769	-2.03104	Down	csv:101218017	GO:0006096 glycolytic process	GO:0030955 potassium ion binding | GO:0004743 pyruvate kinase activity | GO:0000287 magnesium ion binding | GO:0016301 kinase activity	--
Csa3G778310.1	34.9534	71.4417	1.03133	Up	csv:101204345	GO:0006412 translation | GO:0000028 ribosomal small subunit assembly	GO:0003735 structural constituent of ribosome	GO:0022627 cytosolic small ribosomal subunit
Csa1G269900.1	29.1904	2.20053	-3.72957	Down	aip:107641191	--	--	GO:0016021 integral component of membrane | GO:0005789 endoplasmic reticulum membrane
Csa2G011500.1	6.36316	33.8368	2.41078	Up	smo:SELMODRAFT_450725	GO:0008152 metabolic process	GO:0016747 transferase activity, transferring acyl groups other than amino-acyl groups	--
Csa7G448000.2	7.4693	63.6458	3.09102	Up	csv:101212146	--	--	--
Csa6G396650.1	16.5328	4.03919	-2.03319	Down	zma:100384051	--	--	GO:0016021 integral component of membrane
Csa5G571440.1	34.1148	86.299	1.33895	Up	--	--	--	--
Csa3G816170.1	18.607	1.88862	-3.30044	Down	egu:105053331	--	GO:0008270 zinc ion binding	GO:0016021 integral component of membrane
Csa4G646310.1	20.6329	5.0848	-2.02068	Down	csv:101212472	GO:0032259 methylation	GO:0008757 S-adenosylmethionine-dependent methyltransferase activity	--
Csa3G828930.1	1.59004	7.36022	2.21068	Up	cmo:103487033	--	--	--
Csa4G664530.1	30.5726	62.0707	1.02167	Up	--	GO:0006355 regulation of transcription, DNA-templated	GO:0043565 sequence-specific DNA binding | GO:0003700 transcription factor activity, sequence-specific DNA binding	--
Csa1G039880.1	120.039	245.421	1.03176	Up	csv:101203952	GO:0030244 cellulose biosynthetic process	GO:0016866 intramolecular transferase activity | GO:0008466 glycogenin glucosyltransferase activity	--
CsaUNG003210.1	6.76501	1.26802	-2.0788	Down	--	--	--	--
Csa7G026250.1	11.2212	31.0317	1.46752	Up	aly:ARALYDRAFT_327784	--	--	--
Csa7G047350.1	127.25	18.03	-2.8192	Down	csv:101204833	GO:0010207 photosystem II assembly	--	--
Csa7G037600.2	38.7651	2.62563	-3.88402	Down	--	--	--	--
Csa1G046820.1	54.759	13.2712	-2.04479	Down	csv:101206413	--	GO:0003677 DNA binding	--
Csa6G486670.1	28.1636	64.7489	1.20103	Up	--	GO:0006351 transcription, DNA-templated | GO:0006414 translational elongation	GO:0003746 translation elongation factor activity | GO:0003677 DNA binding	GO:0005634 nucleus
MSTRG.10600	10.1892	71.5438	2.81179	Up
Csa6G104640.1	6.92675	26.302	1.92492	Up	spen:107006643	GO:0006355 regulation of transcription, DNA-templated	GO:0003700 transcription factor activity, sequence-specific DNA binding | GO:0003677 DNA binding	GO:0005634 nucleus
Csa7G049260.1	29.9267	68.3265	1.19101	Up	csv:101211399	GO:0006470 protein dephosphorylation	GO:0004722 protein serine/threonine phosphatase activity	--
Csa3G264750.1	5.13585	0.76014	-2.75627	Down	csv:101206154	--	GO:0003677 DNA binding	--
Csa2G258620.1	118.642	17.5798	-2.75463	Down	csv:101210699	GO:0009733 response to auxin	--	--
Csa6G497220.1	31.2941	14.2391	-1.13604	Down	csv:101221152	GO:0009734 auxin-activated signaling pathway | GO:0006355 regulation of transcription, DNA-templated	--	GO:0005634 nucleus
Csa2G014330.1	3.64776	12.1823	1.73971	Up	--	--	--	--
Csa4G091880.1	5.13002	27.7741	2.4367	Up	csv:101204109	GO:0032259 methylation	GO:0046983 protein dimerization activity | GO:0047763 caffeate O-methyltransferase activity	--
Csa4G001700.2	19.6409	58.6077	1.57723	Up	--	--	--	GO:0016021 integral component of membrane
Csa3G822230.1	19.9765	8.86092	-1.17277	Down	gra:105766830	GO:0032259 methylation	GO:0008757 S-adenosylmethionine-dependent methyltransferase activity	GO:0016021 integral component of membrane
Csa4G000850.1	0.359122	46.5778	7.01902	Up	--	--	--	--
Csa1G050230.1	18.3422	0.145625	-5.25912	Down	--	--	--	--
Csa7G420790.2	2.25114	17.5189	2.96018	Up	csl:COCSUDRAFT_54313	--	--	--
Csa1G423000.1	13.8061	0.408063	-4.58628	Down	csv:101209219	GO:0071555 cell wall organization | GO:0010411 xyloglucan metabolic process | GO:0042546 cell wall biogenesis	GO:0016762 xyloglucan:xyloglucosyl transferase activity | GO:0004553 hydrolase activity, hydrolyzing O-glycosyl compounds	GO:0005618 cell wall | GO:0016021 integral component of membrane | GO:0048046 apoplast
Csa5G606890.1	36.8121	127.42	1.79134	Up	--	--	--	--
CsaUNG019690.1	2.04456	10.666	2.38316	Up	ats:F775_15846	--	--	--
Csa6G502070.1	12.8859	31.57	1.29276	Up	csv:101217835	--	--	--
Csa7G017160.1	22.8041	9.50571	-1.26242	Down	mdm:103444978	GO:0006468 protein phosphorylation	GO:0004672 protein kinase activity | GO:0005524 ATP binding	--
Csa2G079660.1	193.563	38.9177	-2.3143	Down	csv:101203850	GO:0015979 photosynthesis	--	GO:0009538 photosystem I reaction center
Csa6G497110.1	9.52966	1.74833	-2.44645	Down	ats:F775_01009	GO:0030001 metal ion transport	GO:0046872 metal ion binding | GO:0046983 protein dimerization activity	--
Csa3G889760.1	0.0113719	6.32543	4.19773	Up	sbi:SORBI_01g001220	GO:0009813 flavonoid biosynthetic process | GO:0052696 flavonoid glucuronidation	GO:0080043 quercetin 3-O-glucosyltransferase activity | GO:0080044 quercetin 7-O-glucosyltransferase activity	GO:0043231 intracellular membrane-bounded organelle
Csa5G139670.1	15.3037	3.05787	-2.32329	Down	--	--	--	--
Csa1G002130.1	210.985	701.332	1.73296	Up	csv:101215982	GO:0006526 arginine biosynthetic process	GO:0005524 ATP binding | GO:0004055 argininosuccinate synthase activity	--
Csa6G303740.1	14.8449	2.70402	-2.45679	Down	--	--	GO:0046872 metal ion binding	--
Csa6G424530.1	1.52462	11.524	2.91812	Up	ats:F775_15846	GO:0055085 transmembrane transport | GO:0008643 carbohydrate transport	GO:0022891 substrate-specific transmembrane transporter activity	GO:0016021 integral component of membrane
Csa4G639110.1	5.41242	1.02906	-2.39495	Down	--	--	--	--
Csa1G042560.1	22.2123	5.51948	-2.00876	Down	--	--	--	--
Csa3G806790.1	9.57401	0.69922	-3.21291	Down	--	--	--	--
Csa3G902950.1	26.6443	7.63916	-1.80234	Down	csv:101221013	GO:0022900 electron transport chain | GO:0010103 stomatal complex morphogenesis | GO:0006098 pentose-phosphate shunt | GO:0019288 isopentenyl diphosphate biosynthetic process, methylerythritol 4-phosphate pathway | GO:0009688 abscisic acid biosynthetic process	GO:0051537 2 iron, 2 sulfur cluster binding | GO:0046872 metal ion binding | GO:0009055 electron carrier activity	GO:0009507 chloroplast
Csa1G024880.1	0.780216	6.35989	3.02706	Up	csv:101217888	GO:0006855 drug transmembrane transport	GO:0015297 antiporter activity | GO:0015238 drug transmembrane transporter activity	GO:0016021 integral component of membrane
Csa1G045670.1	15.2604	36.7323	1.26726	Up	cmo:103483087	--	GO:0005524 ATP binding	GO:0016021 integral component of membrane
Csa2G379140.1	16.3746	6.64656	-1.30078	Down	--	--	--	--
Csa3G872760.1	22.4306	4.41987	-2.34339	Down	cic:CICLE_v10000156mg	GO:0006468 protein phosphorylation	GO:0004672 protein kinase activity | GO:0005524 ATP binding	GO:0016021 integral component of membrane
Csa2G225360.1	159.632	29.1689	-2.45225	Down	cmo:103491260	GO:0006342 chromatin silencing	GO:0003677 DNA binding | GO:0046982 protein heterodimerization activity	GO:0000786 nucleosome | GO:0000790 nuclear chromatin
Csa2G287070.1	6.34659	1.02578	-2.62926	Down	--	--	--	--
MSTRG.691	7.6114	2.311	-1.71965	Down
Csa3G027720.1	88.5783	25.9883	-1.76909	Down	csv:101213948	GO:0015706 nitrate transport | GO:0009414 response to water deprivation | GO:0006857 oligopeptide transport | GO:0052546 cell wall pectin metabolic process | GO:0010167 response to nitrate | GO:0019761 glucosinolate biosynthetic process | GO:0052541 plant-type cell wall cellulose metabolic process | GO:0016126 sterol biosynthetic process	GO:0015112 nitrate transmembrane transporter activity	GO:0016021 integral component of membrane | GO:0005886 plasma membrane
Csa3G146390.1	20.2209	7.24168	-1.48145	Down	--	--	--	--
Csa4G648530.1	98.0619	44.3342	-1.14527	Down	--	--	--	--
Csa7G259370.1	81.2875	12.0968	-2.74841	Down	--	--	--	--
Csa4G304250.1	4.51061	115.441	4.67768	Up	csv:101213782	--	--	--
Csa3G769610.1	7.63393	110.526	3.85582	Up	csv:101213946	GO:0055085 transmembrane transport | GO:0008152 metabolic process	GO:0042626 ATPase activity, coupled to transmembrane movement of substances | GO:0005524 ATP binding	GO:0016021 integral component of membrane
Csa6G324830.1	21.6473	10.0655	-1.10476	Down	--	--	--	GO:0016021 integral component of membrane
Csa4G064020.1	443.925	221.864	-1.00064	Down	csv:101215781	GO:0015979 photosynthesis	--	GO:0016021 integral component of membrane | GO:0009654 photosystem II oxygen evolving complex
MSTRG.840	1.60099	7.63887	2.25439	Up
Csa2G376810.1	3.32047	8.65699	1.38248	Up	--	--	--	--
Csa3G727930.1	88.6706	43.7293	-1.01986	Down	csv:101220973	GO:0006412 translation | GO:0019288 isopentenyl diphosphate biosynthetic process, methylerythritol 4-phosphate pathway	GO:0003735 structural constituent of ribosome	GO:0005840 ribosome | GO:0009941 chloroplast envelope | GO:0009570 chloroplast stroma
Csa7G060190.1	20.5755	8.59852	-1.25877	Down	--	--	GO:0051087 chaperone binding	--
Csa5G652280.1	10.4135	3.89174	-1.41997	Down	csv:101210518	--	--	--
Csa3G123720.1	3.4986	13.6159	1.96044	Up	vra:106763782	GO:0032259 methylation	GO:0008168 methyltransferase activity	GO:0016021 integral component of membrane
Csa4G188980.1	14.285	6.59784	-1.11444	Down	--	--	GO:0003676 nucleic acid binding | GO:0000166 nucleotide binding	--
MSTRG.4447	1.23413	15.6027	3.66022	Up
Csa3G731210.1	22.4527	63.6587	1.50347	Up	csv:101212698	GO:0042819 vitamin B6 biosynthetic process | GO:0042823 pyridoxal phosphate biosynthetic process	GO:0036381 pyridoxal 5'-phosphate synthase (glutamine hydrolysing) activity	--
Csa6G504560.1	10.5176	21.3395	1.02071	Up	csv:101204648	GO:0098869 cellular oxidant detoxification | GO:0006979 response to oxidative stress | GO:0042744 hydrogen peroxide catabolic process | GO:0055114 oxidation-reduction process	GO:0046872 metal ion binding | GO:0020037 heme binding | GO:0004601 peroxidase activity	GO:0005576 extracellular region
Csa5G622780.1	0.975309	5.5389	2.50567	Up	apro:F751_1873	--	--	--
Csa4G639730.1	72.7931	31.6828	-1.2001	Down	egu:105048683	--	GO:0005509 calcium ion binding	--
Csa3G036550.2	10.349	4.37927	-1.24073	Down	--	--	--	GO:0016021 integral component of membrane
Csa2G416170.1	4.14004	301.57	6.18671	Up	sind:105166326	GO:0071555 cell wall organization | GO:0030244 cellulose biosynthetic process	GO:0016760 cellulose synthase (UDP-forming) activity	GO:0016021 integral component of membrane
Csa2G301450.1	0.851026	7.75249	3.18738	Up	ats:F775_23930	GO:0055085 transmembrane transport	GO:0022857 transmembrane transporter activity	GO:0016021 integral component of membrane | GO:0005886 plasma membrane
Csa4G017140.1	2037.16	14.5048	-7.13389	Down	--	--	--	--
Csa1G596420.1	1204.78	29.262	-5.3636	Down	sly:101250545	GO:0019684 photosynthesis, light reaction | GO:0010103 stomatal complex morphogenesis | GO:0042742 defense response to bacterium | GO:0030003 cellular cation homeostasis | GO:0070838 divalent metal ion transport	GO:0045735 nutrient reservoir activity | GO:0030145 manganese ion binding	GO:0009505 plant-type cell wall | GO:0031012 extracellular matrix | GO:0005576 extracellular region | GO:0005634 nucleus
Csa7G433150.1	72.8984	12.5678	-2.53615	Down	mus:103986044	--	--	--
Csa5G576760.1	9.56533	0.491959	-4.2812	Down	thj:104818096	--	--	--
Csa7G037610.1	1.57638	401.505	7.99266	Up	--	--	--	--
Csa6G424000.1	14.0188	58.3571	2.05755	Up	csv:101215030	GO:0031408 oxylipin biosynthetic process | GO:0055114 oxidation-reduction process	GO:0046872 metal ion binding | GO:0016702 oxidoreductase activity, acting on single donors with incorporation of molecular oxygen, incorporation of two atoms of oxygen	--
Csa5G169020.1	1.91624	7.31227	1.93204	Up	csv:101214975	GO:0006468 protein phosphorylation	GO:0004672 protein kinase activity | GO:0005524 ATP binding	--
Csa2G416250.1	5.59413	0.359676	-3.95915	Down	nnu:104613001	GO:0071555 cell wall organization | GO:0030244 cellulose biosynthetic process	GO:0016760 cellulose synthase (UDP-forming) activity	GO:0016021 integral component of membrane
Csa5G154230.1	10.8922	149.943	3.78305	Up	gsl:Gasu_12440	GO:0008152 metabolic process	GO:0016874 ligase activity	--
Csa7G430210.1	54.326	6.89686	-2.97763	Down	thj:104813337	--	--	--
Csa6G445150.1	95.064	10.0729	-3.23842	Down	csv:101215604	GO:0006810 transport	GO:0005215 transporter activity	GO:0016021 integral component of membrane
Csa4G001900.1	2.94009	8.64943	1.55675	Up	cic:CICLE_v10001881mg	GO:0008152 metabolic process	GO:0016787 hydrolase activity	--
Csa6G383530.2	16.9764	5.05742	-1.74706	Down	csv:101216267	GO:0000160 phosphorelay signal transduction system	--	GO:0005622 intracellular
Csa2G013290.1	386.351	27.0205	-3.83779	Down	aip:107610448	GO:0006633 fatty acid biosynthetic process	GO:0031177 phosphopantetheine binding	--
MSTRG.5782	6.50007	1.40714	-2.20769	Down
Csa6G301020.1	21.0891	9.13852	-1.20647	Down	csv:101214662	GO:0010155 regulation of proton transport | GO:0010218 response to far red light | GO:0010119 regulation of stomatal movement | GO:0010114 response to red light | GO:0009638 phototropism | GO:0009744 response to sucrose | GO:0010362 negative regulation of anion channel activity by blue light | GO:0046777 protein autophosphorylation | GO:0023014 signal transduction by protein phosphorylation | GO:…	GO:0009882 blue light photoreceptor activity | GO:0000155 phosphorelay sensor kinase activity | GO:0004674 protein serine/threonine kinase activity | GO:0042802 identical protein binding | GO:0005524 ATP binding | GO:0010181 FMN binding	GO:0005773 vacuole | GO:0009986 cell surface | GO:0009898 cytoplasmic side of plasma membrane
Csa3G000060.2	66.896	23.8879	-1.48564	Down	csv:101207185	GO:0042545 cell wall modification | GO:0043086 negative regulation of catalytic activity | GO:0045490 pectin catabolic process	GO:0030599 pectinesterase activity | GO:0045330 aspartyl esterase activity | GO:0004857 enzyme inhibitor activity	GO:0005618 cell wall
Csa1G050540.1	1.37507	6.07206	2.14268	Up	ppp:PHYPADRAFT_230060	GO:0008152 metabolic process	GO:0003824 catalytic activity	--
Csa6G083030.1	6.06925	1.44004	-2.07541	Down	--	GO:0009405 pathogenesis	--	GO:0005576 extracellular region
Csa3G728090.1	17.5604	8.64068	-1.02311	Down	csv:101222385	GO:0016226 iron-sulfur cluster assembly | GO:0006414 translational elongation | GO:0045036 protein targeting to chloroplast | GO:0009793 embryo development ending in seed dormancy	GO:0003746 translation elongation factor activity	GO:0009570 chloroplast stroma
MSTRG.1568	21.0678	1.84189	-3.51578	Down
Csa1G533430.1	4.08605	11.2047	1.45532	Up	--	--	--	--
Csa6G398210.1	0.497817	18.3107	5.20093	Up	--	--	--	GO:0016021 integral component of membrane
Csa5G139070.1	29.5715	158.616	2.42326	Up	--	--	--	--
Csa3G543170.1	35.7507	83.0238	1.21555	Up	csv:101216023	GO:0015867 ATP transport | GO:0015866 ADP transport	GO:0005471 ATP:ADP antiporter activity | GO:0005524 ATP binding	GO:0016021 integral component of membrane
Csa2G406670.2	45.8543	13.3276	-1.78264	Down	csv:101211246	GO:0006412 translation	GO:0003735 structural constituent of ribosome	GO:0005762 mitochondrial large ribosomal subunit | GO:0009941 chloroplast envelope | GO:0009579 thylakoid | GO:0009570 chloroplast stroma
Csa7G405310.1	21.4296	1.03904	-4.36627	Down	pper:PRUPE_ppa004644mg	--	--	--
CsaUNG028520.1	15.5952	33.6048	1.10757	Up	--	--	--	--
Csa7G159510.1	15.0431	54.0264	1.84456	Up	--	--	--	--
Csa6G493850.1	201.307	71.2633	-1.49817	Down	--	--	--	--
Csa7G281400.1	39.5694	95.6173	1.27289	Up	tcc:TCM_036352	--	--	--
Csa3G446120.1	83.6785	185.06	1.14506	Up	sot:102580570	GO:0006810 transport | GO:0008152 metabolic process	GO:0016887 ATPase activity | GO:0005524 ATP binding	GO:0016021 integral component of membrane
Csa2G005890.1	205.188	19.5542	-3.39139	Down	apro:F751_4082	GO:0006810 transport | GO:0008152 metabolic process	GO:0016887 ATPase activity | GO:0005524 ATP binding	GO:0016021 integral component of membrane
Csa6G009410.1	1.63931	11.3835	2.79578	Up	eus:EUTSA_v10012901mg	--	--	--
Csa3G026150.1	6.28789	0.0523831	-4.84324	Down	zma:103646289	--	--	--
MSTRG.3281	3.94633	30.6083	2.95534	Up
Csa5G588750.1	88.1273	22.9443	-1.94146	Down	--	--	--	--
Csa3G133880.1	1.40806	11.4733	3.0265	Up	csv:101207882	--	--	--
Csa7G352450.1	30.0107	10.6884	-1.48943	Down	--	--	--	--
Csa5G608610.1	43.6666	107.833	1.30419	Up	--	--	--	--
MSTRG.8071	7.90244	1.21508	-2.70125	Down
MSTRG.16663	12.8339	4.66053	-1.46139	Down
Csa6G074550.1	4.87118	16.9217	1.79653	Up	ppp:PHYPADRAFT_187409	--	--	--
MSTRG.11432	0.832221	6.50672	2.96689	Up
Csa6G358140.1	10.4427	1.01879	-3.35758	Down	--	--	--	--
Csa6G124140.1	77.9899	10.5612	-2.88451	Down	--	--	--	--
Csa3G889920.1	46.4379	20.1025	-1.20792	Down	--	--	--	--
Csa6G385120.3	2.12252	8.81856	2.05477	Up	sot:102585808	--	--	--
Csa6G487530.1	18.6119	5.06754	-1.87687	Down	bna:106434259	GO:0055114 oxidation-reduction process	GO:0020037 heme binding | GO:0016705 oxidoreductase activity, acting on paired donors, with incorporation or reduction of molecular oxygen | GO:0004497 monooxygenase activity | GO:0005506 iron ion binding	GO:0016021 integral component of membrane
Csa6G487600.1	7.08582	36.1712	2.35184	Up	--	--	--	GO:0016021 integral component of membrane
Csa2G372790.1	29.7779	9.72035	-1.61516	Down	adu:107468343	GO:0006468 protein phosphorylation	GO:0004672 protein kinase activity | GO:0005524 ATP binding	GO:0016021 integral component of membrane
Csa3G895780.1	5.40364	16.538	1.61378	Up	zma:103640386	GO:0006886 intracellular protein transport	--	GO:0005622 intracellular
Csa7G051360.2	10.2509	2.5049	-2.03293	Down	gmx:100783860	GO:0045454 cell redox homeostasis	--	GO:0005623 cell
Csa3G902190.1	2.89733	8.13685	1.48974	Up	--	--	--	--
MSTRG.1447	6.28751	0.771173	-3.02736	Down
Csa4G304750.1	3.56563	196.773	5.78623	Up	csv:105435370	--	--	--
Csa7G045510.1	7.17007	42.1734	2.55627	Up	pper:PRUPE_ppa022362mg	GO:0006468 protein phosphorylation	GO:0004674 protein serine/threonine kinase activity	--
Csa4G291890.1	92.6018	21.9	-2.08011	Down	nnu:104608634	GO:0006814 sodium ion transport | GO:0055085 transmembrane transport	GO:0005215 transporter activity	GO:0016021 integral component of membrane
Csa2G258720.1	156.221	13.5142	-3.53104	Down	cmo:103497281	GO:0009733 response to auxin	--	--
Csa7G429550.1	11.3653	47.9801	2.0778	Up	csv:101221120	--	--	--
Csa7G063950.1	41.7913	7.87515	-2.40782	Down	sbi:SORBI_01g001220	GO:0008152 metabolic process	GO:0016758 transferase activity, transferring hexosyl groups	--
Csa4G641600.1	178.628	372.625	1.06077	Up	bna:106439437	GO:0051603 proteolysis involved in cellular protein catabolic process | GO:0055114 oxidation-reduction process	GO:0032440 2-alkenal reductase [NAD(P)] activity | GO:0004197 cysteine-type endopeptidase activity	GO:0005615 extracellular space | GO:0005764 lysosome
Csa3G153740.1	18.6227	43.8808	1.23653	Up	csv:101222851	GO:0042255 ribosome assembly	GO:0003723 RNA binding	GO:0005634 nucleus
Csa6G039020.1	87.3572	15.2154	-2.52139	Down	csv:101218299	--	--	--
Csa4G010990.1	13.7805	30.1133	1.12777	Up	ats:F775_18549	--	--	--
Csa6G496960.1	1.65872	20.9398	3.65811	Up	csv:101203569	--	GO:0003677 DNA binding	--
MSTRG.2529	16.4402	2.44309	-2.75045	Down
Csa3G040850.1	22.0148	1.71079	-3.68574	Down	csv:101207046	GO:0008152 metabolic process	GO:0000287 magnesium ion binding | GO:0010333 terpene synthase activity	--
Csa7G073710.1	4.04633	0.233763	-4.11349	Down	egr:104424137	--	--	--
Csa3G132530.1	16.3048	6.36047	-1.35809	Down	ats:F775_14067	--	--	--
Csa2G351700.1	101.851	47.1108	-1.11233	Down	csv:101217746	GO:0055114 oxidation-reduction process | GO:0019464 glycine decarboxylation via glycine cleavage system	GO:0004375 glycine dehydrogenase (decarboxylating) activity | GO:0016594 glycine binding	GO:0005829 cytosol | GO:0005960 glycine cleavage complex | GO:0005739 mitochondrion
Csa3G846010.1	1.77748	6.66228	1.90618	Up	--	GO:0071229 cellular response to acid chemical | GO:0071310 cellular response to organic substance | GO:0009725 response to hormone | GO:1901701 cellular response to oxygen-containing compound | GO:0007165 signal transduction	--	GO:0016021 integral component of membrane
Csa1G021920.1	9.13603	0.000452493	-4.80065	Down	csv:101216303	GO:0006412 translation | GO:0009435 NAD biosynthetic process	GO:0004515 nicotinate-nucleotide adenylyltransferase activity | GO:0003735 structural constituent of ribosome | GO:0005524 ATP binding | GO:0000309 nicotinamide-nucleotide adenylyltransferase activity	GO:0005840 ribosome
Csa2G000880.1	6.43611	0.578029	-3.47698	Down	csv:101204237	GO:0055114 oxidation-reduction process	GO:0004616 phosphogluconate dehydrogenase (decarboxylating) activity | GO:0051287 NAD binding	--
Csa5G524750.1	57.6475	11.2469	-2.35774	Down	csv:101204369	GO:0006412 translation	GO:0003735 structural constituent of ribosome	GO:0005840 ribosome
Csa5G155590.1	15.1342	43.5337	1.52432	Up	cmo:103482704	GO:0055085 transmembrane transport	--	GO:0016021 integral component of membrane
Csa3G298050.1	127.418	8.70006	-3.8724	Down	--	--	--	--
Csa6G095320.1	3.56016	10.3037	1.53314	Up	--	--	--	--
Csa3G134760.1	0.21006	4.32465	4.36371	Up	csv:101210572	GO:0006810 transport	GO:0005215 transporter activity	GO:0016021 integral component of membrane
Csa3G038190.1	10.5129	22.1676	1.07629	Up	csv:101208016	GO:0016042 lipid catabolic process | GO:0046470 phosphatidylcholine metabolic process	GO:0005509 calcium ion binding | GO:0004630 phospholipase D activity | GO:0070290 N-acylphosphatidylethanolamine-specific phospholipase D activity	GO:0016020 membrane
Csa1G038320.1	101.095	20.1061	-2.33001	Down	ppp:PHYPADRAFT_48042	GO:0045454 cell redox homeostasis | GO:0006662 glycerol ether metabolic process | GO:0055114 oxidation-reduction process	GO:0015035 protein disulfide oxidoreductase activity	GO:0005623 cell
Csa4G012410.1	13.6304	34.8619	1.35483	Up	--	--	--	--
Csa7G047240.1	25.8575	8.38731	-1.6243	Down	csv:101204108	GO:0015031 protein transport | GO:0016192 vesicle-mediated transport	--	GO:0016021 integral component of membrane
Csa4G652820.1	8.53951	0.686343	-3.63715	Down	--	--	--	GO:0016021 integral component of membrane
Csa6G006790.2	2.87559	11.6599	2.01963	Up	sita:101779886	--	--	--
Csa1G065930.1	9.72321	42.9674	2.14374	Up	cmo:103489186	GO:0006468 protein phosphorylation	GO:0004672 protein kinase activity | GO:0005524 ATP binding	GO:0016021 integral component of membrane
Csa5G148540.1	0.0770427	12.0925	4.88102	Up	sly:101264746	--	--	--
Csa1G467120.1	16.2961	2.48842	-2.71123	Down	egr:104423692	GO:0007229 integrin-mediated signaling pathway | GO:0006468 protein phosphorylation	GO:0004672 protein kinase activity | GO:0005524 ATP binding	--
Csa4G307910.1	170.673	50.2124	-1.76512	Down	csv:101210209	GO:0006633 fatty acid biosynthetic process	GO:0003989 acetyl-CoA carboxylase activity	GO:0009317 acetyl-CoA carboxylase complex | GO:0044434 chloroplast part
Csa4G285750.1	0.677252	23.3944	5.11032	Up	csv:101217781	GO:0098869 cellular oxidant detoxification | GO:0006979 response to oxidative stress | GO:0042744 hydrogen peroxide catabolic process | GO:0055114 oxidation-reduction process	GO:0046872 metal ion binding | GO:0020037 heme binding | GO:0004601 peroxidase activity	GO:0005576 extracellular region
Csa4G303690.1	729.411	108.907	-2.74364	Down	csv:105435246	--	--	--
Csa4G012420.1	48.432	99.7609	1.04251	Up	--	--	--	GO:0016021 integral component of membrane
MSTRG.7971	29.1609	14.3008	-1.02793	Down
MSTRG.16370	1.6578	6.49106	1.96918	Up
Csa2G047780.1	3.9052	65.7377	4.07325	Up	--	--	GO:0046983 protein dimerization activity	--
Csa6G193590.1	192.184	52.2629	-1.87863	Down	mus:103996918	GO:0006334 nucleosome assembly	GO:0003677 DNA binding | GO:0046982 protein heterodimerization activity	GO:0000786 nucleosome | GO:0005634 nucleus
Csa5G168890.1	1.84573	18.6326	3.33557	Up	mdm:103435579	--	--	--
Csa2G351840.1	89.2247	24.7849	-1.84798	Down	--	--	--	GO:0016021 integral component of membrane
Csa3G166210.1	30.0412	78.9107	1.39328	Up	sbi:SORBI_10g012080	GO:0008152 metabolic process	GO:0016874 ligase activity	--
Csa5G156140.1	74.7777	20.2302	-1.88609	Down	csv:101205821	--	--	--
Csa3G819960.1	7.51503	19.7348	1.39289	Up	csv:101219149	GO:0006355 regulation of transcription, DNA-templated	GO:0043565 sequence-specific DNA binding | GO:0003700 transcription factor activity, sequence-specific DNA binding	--
Csa2G083760.1	10.0776	1.57543	-2.67733	Down	--	--	--	GO:0016021 integral component of membrane
Csa5G613510.1	69.8342	32.4897	-1.10395	Down	csv:101206975	--	--	--
Csa1G042740.1	9.59479	3.62701	-1.40347	Down	mpp:MICPUCDRAFT_8454	GO:0000413 protein peptidyl-prolyl isomerization | GO:0061077 chaperone-mediated protein folding	GO:0005528 FK506 binding | GO:0003755 peptidyl-prolyl cis-trans isomerase activity	GO:0005789 endoplasmic reticulum membrane
Csa4G000920.1	34.0121	5.75141	-2.56406	Down	--	--	--	--
Csa4G639160.1	3.60127	18.0732	2.32728	Up	mus:103977527	GO:0008152 metabolic process	GO:0016787 hydrolase activity	--
Csa3G252490.1	339.336	134.937	-1.33043	Down	csv:101202856	GO:0006006 glucose metabolic process | GO:0055114 oxidation-reduction process	GO:0051287 NAD binding | GO:0016620 oxidoreductase activity, acting on the aldehyde or oxo group of donors, NAD or NADP as acceptor | GO:0050661 NADP binding	--
Csa2G357860.1	153.651	48.0476	-1.67712	Down	--	--	GO:0005509 calcium ion binding	--
Csa1G524750.1	84.1408	33.2524	-1.33935	Down	csv:101220009	GO:0006633 fatty acid biosynthetic process | GO:0055114 oxidation-reduction process	GO:0016491 oxidoreductase activity | GO:0005506 iron ion binding	GO:0016021 integral component of membrane
Csa7G043610.1	8.17813	21.2593	1.37825	Up	--	--	--	--
Csa4G309150.2	39.9782	136.089	1.76727	Up	csv:101214581	--	--	--
Csa5G167030.1	21.1687	8.65178	-1.29087	Down	csv:105435449	GO:0006810 transport	GO:0005215 transporter activity	GO:0016021 integral component of membrane
Csa1G616250.1	23.7733	11.3021	-1.07276	Down	--	--	GO:0046872 metal ion binding | GO:0000166 nucleotide binding | GO:0003723 RNA binding	--
Csa2G010420.1	5.09834	35.644	2.80556	Up	csv:101202756	GO:0055114 oxidation-reduction process	GO:0016620 oxidoreductase activity, acting on the aldehyde or oxo group of donors, NAD or NADP as acceptor	--
Csa4G627800.1	19.4894	5.19267	-1.90814	Down	--	--	--	--
Csa5G576840.1	2.33338	11.0724	2.24648	Up	--	--	--	--
Csa1G569280.1	22.3465	0.166254	-7.07052	Down	csv:101203449	GO:0008643 carbohydrate transport	--	GO:0016021 integral component of membrane
MSTRG.1053	164.335	1.21654	-7.07771	Down
Csa7G051420.2	19.0037	40.8828	1.10521	Up	csv:101213813	--	GO:0046982 protein heterodimerization activity	GO:0005634 nucleus
Csa3G144110.1	13.3068	46.4142	1.80241	Up	csv:101217327	GO:0006468 protein phosphorylation	GO:0004672 protein kinase activity | GO:0005524 ATP binding	GO:0016021 integral component of membrane
Csa2G350430.1	17.0379	5.50699	-1.62942	Down	--	--	--	--
Csa6G426900.1	11.2121	1.60951	-2.80036	Down	aly:ARALYDRAFT_319534	--	--	--
Csa4G126440.1	18.1136	8.04098	-1.17163	Down	--	--	--	GO:0016021 integral component of membrane
Csa7G064050.1	79.4029	13.011	-2.60946	Down	--	--	--	GO:0016021 integral component of membrane
Csa3G821590.1	28.3432	4.7659	-2.57218	Down	crb:CARUB_v10022158mg	GO:0009058 biosynthetic process	GO:0016844 strictosidine synthase activity	--
Csa4G101270.1	8.01553	1.40405	-2.51321	Down	--	--	--	--
Csa4G296100.1	12.986	3.22505	-2.00956	Down	sind:105166984	GO:0009664 plant-type cell wall organization	--	GO:0005576 extracellular region | GO:0016020 membrane | GO:0005618 cell wall
Csa3G765070.1	24.1912	63.9705	1.40292	Up	--	--	--	--
Csa6G500440.1	1.09657	32.1887	4.87548	Up	--	--	--	--
MSTRG.7594	3.42843	18.7323	2.44991	Up
Csa1G042570.1	4.37664	0.137913	-3.84493	Down	sot:102582269	--	--	GO:0016021 integral component of membrane | GO:0005789 endoplasmic reticulum membrane
Csa3G881840.1	52.4645	19.2408	-1.44717	Down	egu:105033447	--	GO:0008270 zinc ion binding	--
MSTRG.3300	4.67962	14.2409	1.60558	Up
MSTRG.14712	98.47	23.0258	-2.09644	Down
Csa4G639960.1	1.70253	69.4055	5.3493	Up	vvi:100243942	GO:0008152 metabolic process	GO:0016747 transferase activity, transferring acyl groups other than amino-acyl groups	--
Csa5G182730.1	162.22	58.1326	-1.48053	Down	--	--	GO:0005524 ATP binding	--
Csa1G611270.1	14.1628	4.30521	-1.71795	Down	csv:101208027	GO:0005975 carbohydrate metabolic process	GO:0004553 hydrolase activity, hydrolyzing O-glycosyl compounds	--
Csa1G266170.1	1.95977	11.5706	2.56171	Up	ats:F775_15846	GO:0055085 transmembrane transport	GO:0022891 substrate-specific transmembrane transporter activity	GO:0016021 integral component of membrane
Csa6G486970.1	1.29177	13.9259	3.43034	Up	csv:101205673	GO:0006468 protein phosphorylation	GO:0004672 protein kinase activity | GO:0005524 ATP binding	--
Csa3G731790.1	11.8327	3.88225	-1.60781	Down	cre:CHLREDRAFT_192398	GO:0008152 metabolic process	GO:0003824 catalytic activity | GO:2001070 starch binding	--
Csa2G000220.1	5.13031	18.923	1.88303	Up	--	GO:0006412 translation	GO:0003735 structural constituent of ribosome	GO:0005840 ribosome | GO:0016021 integral component of membrane
Csa2G406800.1	7.03948	1.02382	-2.78151	Down	atr:105420786	GO:0016132 brassinosteroid biosynthetic process | GO:0010075 regulation of meristem growth | GO:0006084 acetyl-CoA metabolic process | GO:0009664 plant-type cell wall organization | GO:0009832 plant-type cell wall biogenesis | GO:0016126 sterol biosynthetic process	--	GO:0046658 anchored component of plasma membrane
Csa6G115640.1	22.0541	6.01402	-1.87465	Down	sind:105158844	GO:0015780 nucleotide-sugar transport | GO:1901679 nucleotide transmembrane transport	GO:0005338 nucleotide-sugar transmembrane transporter activity	GO:0016021 integral component of membrane
Csa4G622220.1	11.6298	2.24532	-2.37283	Down	--	--	--	--
Csa2G286540.1	5.57866	0.714606	-2.9647	Down	--	--	--	--
Csa6G452670.1	7.67412	16.2669	1.08387	Up	--	--	--	--
Csa5G608580.1	79.518	11.0261	-2.85036	Down	csv:101220730	--	--	--
Csa3G630250.1	0	7.27591	3.86313	Up	--	--	--	--
Csa4G286920.1	30.198	13.7894	-1.13089	Down	--	GO:0055114 oxidation-reduction process	GO:0016491 oxidoreductase activity	--
Csa7G073720.1	6.72306	1.52483	-2.14047	Down	csv:101219869	--	--	--
Csa4G015770.1	7.67476	2.48642	-1.62605	Down	--	--	--	--
Csa5G605760.1	44.0539	15.4649	-1.51027	Down	pmum:103338493	--	--	--
Csa5G583330.1	6.47487	13.5435	1.06468	Up	--	--	--	--
Csa1G699590.1	15.3665	5.80201	-1.40516	Down	--	--	--	--
Csa7G394000.1	2.47515	8.54413	1.78742	Up	--	--	--	--
Csa5G146880.1	8.11118	2.60019	-1.6413	Down	--	--	--	--
Csa3G143580.1	45.5167	15.3259	-1.57042	Down	csv:101218824	GO:0009734 auxin-activated signaling pathway | GO:0006355 regulation of transcription, DNA-templated	--	GO:0005634 nucleus
Csa2G286450.1	23.5011	2.88959	-3.02379	Down	csv:101205694	--	GO:0005509 calcium ion binding	--
MSTRG.2171	62.2778	27.5322	-1.1776	Down
Csa1G008500.1	8.52309	20.261	1.24925	Up	smo:SELMODRAFT_444519	--	--	--
Csa5G146920.1	10.2301	0.563897	-3.5112	Down	--	GO:0032259 methylation	GO:0008168 methyltransferase activity	--
MSTRG.3658	13.8365	5.69327	-1.28115	Down
MSTRG.8123	0.0951651	7.37866	6.27678	Up
MSTRG.5301	36.4901	14.4898	-1.33246	Down
Csa3G122330.1	20.7899	6.11767	-1.76483	Down	pmum:103342769	GO:0055085 transmembrane transport | GO:0006098 pentose-phosphate shunt	GO:0005315 inorganic phosphate transmembrane transporter activity	GO:0016021 integral component of membrane | GO:0009941 chloroplast envelope
Csa2G348790.1	47.4865	0.558659	-6.40941	Down	pper:PRUPE_ppa018113mg	GO:0005975 carbohydrate metabolic process | GO:0071555 cell wall organization	GO:0047911 galacturan 1,4-alpha-galacturonidase activity | GO:0004650 polygalacturonase activity	GO:0005576 extracellular region
Csa3G247880.1	11.6504	3.44993	-1.75574	Down	egu:105046161	--	--	--
Csa7G419590.1	8.34532	141.186	4.08049	Up	--	--	--	--
Csa6G191580.1	53.2612	20.3236	-1.38993	Down	mus:103996918	GO:0006334 nucleosome assembly	GO:0003677 DNA binding | GO:0046982 protein heterodimerization activity	GO:0000786 nucleosome | GO:0005634 nucleus
Csa3G135640.1	5.83406	0.90104	-2.69484	Down	csv:101213725	--	GO:0008270 zinc ion binding	GO:0016021 integral component of membrane
Csa2G382750.1	348.958	930.774	1.41538	Up	csv:101210009	--	--	GO:0005829 cytosol
Csa4G129550.1	106.658	42.3933	-1.33108	Down	--	--	--	--
Csa6G080370.1	12.3407	71.0306	2.52501	Up	--	GO:0043086 negative regulation of catalytic activity	GO:0004857 enzyme inhibitor activity	GO:0016020 membrane
Csa6G139790.1	7.52583	20.4794	1.44425	Up	csv:101214331	GO:0042819 vitamin B6 biosynthetic process | GO:0042823 pyridoxal phosphate biosynthetic process	GO:0004359 glutaminase activity	--
Csa4G026800.1	5.00422	21.8638	2.12733	Up	jcu:105641724	GO:0006468 protein phosphorylation	GO:0005524 ATP binding | GO:0004674 protein serine/threonine kinase activity	GO:0016021 integral component of membrane
Csa3G104920.2	72.9626	29.7296	-1.29526	Down	csv:101204508	GO:0006457 protein folding | GO:0045454 cell redox homeostasis | GO:0034599 cellular response to oxidative stress | GO:0006662 glycerol ether metabolic process | GO:0000103 sulfate assimilation | GO:0055114 oxidation-reduction process	GO:0016671 oxidoreductase activity, acting on a sulfur group of donors, disulfide as acceptor | GO:0015035 protein disulfide oxidoreductase activity	GO:0009507 chloroplast
Csa3G120410.1	103.833	26.8185	-1.95297	Down	--	--	--	GO:0016021 integral component of membrane
Csa3G146520.1	2.89817	9.47204	1.70853	Up	--	GO:0008152 metabolic process	GO:0008080 N-acetyltransferase activity	--
Csa3G651690.1	7.59796	1.10844	-2.77708	Down	--	--	--	--
Csa7G433330.1	3.35944	18.5386	2.46424	Up	jcu:105635084	--	--	--
Csa2G428390.1	9.38999	44.859	2.2562	Up	csv:101209488	GO:0002943 tRNA dihydrouridine synthesis | GO:0055114 oxidation-reduction process	GO:0050660 flavin adenine dinucleotide binding | GO:0017150 tRNA dihydrouridine synthase activity	--
Csa6G058200.1	6.71264	91.5141	3.76904	Up	--	--	--	--
Csa6G434400.1	18.8746	41.5897	1.13978	Up	smo:SELMODRAFT_10835	GO:0008152 metabolic process	GO:0016887 ATPase activity | GO:0005524 ATP binding	GO:0016021 integral component of membrane
Csa1G084320.1	375.136	155.7	-1.26864	Down	mus:103996918	GO:0006334 nucleosome assembly	GO:0003677 DNA binding | GO:0046982 protein heterodimerization activity	GO:0000786 nucleosome | GO:0005634 nucleus
Csa1G595840.1	1078.26	241.887	-2.15631	Down	vcn:VOLCADRAFT_106026	GO:0015979 photosynthesis	--	GO:0016021 integral component of membrane | GO:0009523 photosystem II
MSTRG.3952	12.5164	1.37978	-3.18131	Down
Csa7G023990.1	26.6865	11.502	-1.21423	Down	--	--	--	--
Csa7G063920.1	143.671	38.3094	-1.907	Down	sbi:SORBI_01g001220	GO:0008152 metabolic process	GO:0016758 transferase activity, transferring hexosyl groups	--
Csa5G167100.1	8.19244	2.06078	-1.99111	Down	--	--	--	--
Csa6G416830.1	5.96145	13.9176	1.22318	Up	--	--	--	--
Csa7G278210.1	7.83502	1.53843	-2.34848	Down	csv:101217388	--	--	--
Csa7G009100.1	10.7657	0.912959	-3.55974	Down	csv:101204067	GO:0009733 response to auxin	--	--
Csa6G151130.1	58.2542	8.37595	-2.79804	Down	--	--	--	GO:0009507 chloroplast
Csa3G017240.1	14.8961	31.612	1.08554	Up	--	--	--	GO:0016021 integral component of membrane
Csa5G466350.1	9.88323	3.77455	-1.38868	Down	csv:101203399	GO:0006468 protein phosphorylation	GO:0005524 ATP binding | GO:0004674 protein serine/threonine kinase activity	GO:0016021 integral component of membrane
Csa3G872080.1	70.53	32.6759	-1.11001	Down	--	GO:0006098 pentose-phosphate shunt | GO:0006364 rRNA processing | GO:0009657 plastid organization | GO:0010207 photosystem II assembly | GO:0010206 photosystem II repair | GO:0035304 regulation of protein dephosphorylation	GO:0031072 heat shock protein binding | GO:0051082 unfolded protein binding	GO:0016021 integral component of membrane | GO:0009534 chloroplast thylakoid | GO:0009570 chloroplast stroma
MSTRG.9644	97.3673	203.663	1.06467	Up
Csa3G689270.2	56.2525	19.1391	-1.55539	Down	csv:101217151	GO:0006694 steroid biosynthetic process | GO:0032259 methylation	GO:0008168 methyltransferase activity	--
Csa6G454460.1	46.4638	18.812	-1.30445	Down	--	--	--	GO:0016021 integral component of membrane
Csa7G448680.1	80.2521	28.6789	-1.48455	Down	sind:105162010	--	--	--
Csa7G363070.1	180.771	77.2622	-1.22633	Down	csv:101214755	--	--	--
Csa6G519480.1	24.8853	2.37348	-3.39022	Down	spen:107009356	--	--	--
Csa3G607630.1	8.75164	25.6072	1.54892	Up	csv:101203602	GO:0050790 regulation of catalytic activity	GO:0005094 Rho GDP-dissociation inhibitor activity	GO:0005737 cytoplasm
Csa4G620600.1	21.3403	43.2882	1.0204	Up	atr:18448121	GO:0008152 metabolic process	GO:0016758 transferase activity, transferring hexosyl groups	--
Csa2G354990.1	36.5018	12.2871	-1.57083	Down	--	--	--	--
Csa6G485670.1	1.27311	9.19571	2.85261	Up	ats:F775_23930	GO:0055085 transmembrane transport	GO:0022857 transmembrane transporter activity	GO:0016021 integral component of membrane
Csa6G366440.1	10.7579	21.7264	1.01405	Up	--	GO:0032933 SREBP signaling pathway	GO:0015485 cholesterol binding	GO:0016021 integral component of membrane | GO:0005789 endoplasmic reticulum membrane
Csa5G505190.1	30.5044	66.0708	1.115	Up	mdm:108169470	--	--	GO:0016021 integral component of membrane
Csa7G428880.1	8.55056	2.18271	-1.9699	Down	--	--	--	--
Csa2G369740.1	9.32915	3.59391	-1.37619	Down	bna:106414553	GO:0006810 transport	GO:0005215 transporter activity	GO:0016021 integral component of membrane
Csa2G441240.1	11.216	52.7301	2.23307	Up	atr:18447024	GO:0006694 steroid biosynthetic process | GO:0055114 oxidation-reduction process	GO:0003854 3-beta-hydroxy-delta5-steroid dehydrogenase activity	--
Csa6G513540.1	38.8122	137.624	1.82615	Up	--	--	--	--
Csa5G146260.1	22.7085	6.17894	-1.8778	Down	cmo:103482889	--	GO:0008270 zinc ion binding	GO:0016021 integral component of membrane
Csa5G171680.1	0.221605	4.30065	3.46941	Up	csv:101210191	--	--	--
Csa6G084580.1	69.7448	17.4541	-1.99852	Down	eus:EUTSA_v10003524mg	--	--	--
Csa4G443110.1	11.2209	4.35075	-1.36685	Down	csv:101202852	GO:0098869 cellular oxidant detoxification | GO:0006979 response to oxidative stress | GO:0042744 hydrogen peroxide catabolic process | GO:0055114 oxidation-reduction process	GO:0046872 metal ion binding | GO:0020037 heme binding | GO:0004601 peroxidase activity	GO:0005576 extracellular region
Csa6G137590.1	3.76286	14.7818	1.97392	Up	csv:101219677	GO:0009733 response to auxin	--	--
Csa6G495730.1	6.83962	14.29	1.06302	Up	csv:101223180	GO:0006526 arginine biosynthetic process	GO:0004042 acetyl-CoA:L-glutamate N-acetyltransferase activity	GO:0005737 cytoplasm
Csa3G702070.1	10.3576	3.85654	-1.4253	Down	--	--	--	GO:0016021 integral component of membrane
Csa1G097650.1	10.0546	4.00303	-1.32869	Down	--	--	--	--
Csa3G744990.1	11.8109	96.7851	3.03467	Up	csv:101214194	GO:0008152 metabolic process	GO:0016758 transferase activity, transferring hexosyl groups	--
Csa7G008440.1	43.9372	20.6853	-1.08683	Down	jcu:105643805	GO:0009733 response to auxin	--	--
Csa6G148230.1	32.984	1.58857	-4.37596	Down	csv:101221553	--	GO:0008270 zinc ion binding	--
Csa7G024010.1	17.2847	40.1561	1.21613	Up	gmx:100811504	--	--	--
Csa6G128650.1	57.9687	25.7063	-1.17315	Down	vvi:100243529	GO:0032259 methylation	GO:0008171 O-methyltransferase activity | GO:0046983 protein dimerization activity	--
Csa5G189900.1	169.987	36.6036	-2.21536	Down	csv:101215391	GO:0045454 cell redox homeostasis | GO:0006662 glycerol ether metabolic process | GO:0055114 oxidation-reduction process	GO:0015035 protein disulfide oxidoreductase activity	GO:0005623 cell
Csa3G778180.1	78.7732	12.0422	-2.70961	Down	--	--	--	--
Csa3G142950.1	0.298925	5.10966	3.01464	Up	--	GO:0010951 negative regulation of endopeptidase activity | GO:0009611 response to wounding	GO:0004867 serine-type endopeptidase inhibitor activity	--
Csa4G642370.1	13.2599	5.27753	-1.32913	Down	--	--	--	--
MSTRG.14293	59.5121	9.82539	-2.5986	Down
Csa4G098710.1	9.64176	0.798583	-3.59378	Down	--	--	--	--
MSTRG.16931	21.0341	42.943	1.02969	Up
MSTRG.679	10.164	22.5765	1.15135	Up
MSTRG.3158	24.9276	437.292	4.13278	Up
Csa1G479110.1	131.143	531.87	2.01994	Up	--	--	--	--
Csa3G823050.1	11.8405	27.9223	1.23769	Up	csv:101207316	GO:0008152 metabolic process	GO:0003824 catalytic activity	--
Csa1G039190.2	33.018	86.5018	1.38948	Up	csv:101203302	--	GO:0003676 nucleic acid binding | GO:0000166 nucleotide binding	--
Csa3G823640.1	5.17194	30.5537	2.56257	Up	csv:101209020	GO:0006508 proteolysis	GO:0004185 serine-type carboxypeptidase activity	--
Csa2G302060.1	17.1523	36.04	1.0712	Up	csv:101222102	GO:0042254 ribosome biogenesis	--	GO:0005840 ribosome
Csa3G734070.1	64.7808	28.4502	-1.18713	Down	--	--	--	--
Csa6G022320.1	11.1657	4.92139	-1.18193	Down	--	--	--	--
MSTRG.11584	1604.17	594.895	-1.43112	Down
MSTRG.1767	4.31448	15.5837	1.85278	Up
Csa1G604090.1	26.2133	69.4767	1.40623	Up	--	GO:0098655 cation transmembrane transport	GO:0008324 cation transmembrane transporter activity	GO:0016021 integral component of membrane
Csa1G264020.1	10.3458	26.2547	1.34353	Up	--	--	--	--
Csa3G151510.1	11.4376	2.64488	-2.11251	Down	--	--	GO:0046983 protein dimerization activity	--
Csa5G623870.1	22.0169	0.655632	-5.06958	Down	adu:107496420	--	--	--
Csa1G047440.1	10.3634	4.37388	-1.24451	Down	csv:101207870	--	--	--
Csa2G250430.1	0.038543	4.82351	3.69719	Up	ota:Ot08g02520	--	GO:0008270 zinc ion binding	GO:0005622 intracellular
Csa1G575070.1	23.1087	3.26576	-2.82295	Down	ath:AT2G01630	GO:0005975 carbohydrate metabolic process	GO:0004553 hydrolase activity, hydrolyzing O-glycosyl compounds	GO:0016021 integral component of membrane | GO:0009505 plant-type cell wall | GO:0046658 anchored component of plasma membrane
Csa6G007470.1	30.5985	13.002	-1.23472	Down	csv:101213660	--	--	--
Csa6G056510.1	4.05947	0.0955484	-5.40892	Down	--	--	--	--
Csa4G641520.1	16.9348	6.09483	-1.47433	Down	aip:107635103	GO:0006355 regulation of transcription, DNA-templated	GO:0043565 sequence-specific DNA binding | GO:0003700 transcription factor activity, sequence-specific DNA binding	--
Csa2G351860.1	7.65584	42.5214	2.47356	Up	--	--	--	--
Csa2G363530.1	7.47534	47.2638	2.66052	Up	csv:101213397	GO:0006810 transport | GO:0007186 G-protein coupled receptor signaling pathway	GO:0004930 G-protein coupled receptor activity	GO:0016021 integral component of membrane
Csa2G190760.1	1.07529	36.9306	5.10201	Up	--	--	--	--
Csa6G511100.1	29.949	12.9743	-1.20685	Down	--	--	--	GO:0016021 integral component of membrane
Csa6G004600.2	1.19616	7.07426	2.56417	Up	csv:101220896	--	--	--
Csa3G200710.1	7.49436	26.9962	1.84888	Up	atr:18438318	GO:0008152 metabolic process	GO:0016758 transferase activity, transferring hexosyl groups	--
Csa6G495000.1	5.43597	37.3925	2.78214	Up	csv:101206860	GO:0098869 cellular oxidant detoxification | GO:0006979 response to oxidative stress | GO:0042744 hydrogen peroxide catabolic process | GO:0055114 oxidation-reduction process	GO:0046872 metal ion binding | GO:0020037 heme binding | GO:0004601 peroxidase activity	GO:0005576 extracellular region
Csa3G838690.1	20.4249	9.84683	-1.0526	Down	csv:101218775	GO:0006468 protein phosphorylation	GO:0004672 protein kinase activity | GO:0005524 ATP binding	GO:0016021 integral component of membrane
Csa7G009190.1	80.241	417.906	2.38077	Up	csv:101204791	GO:0009116 nucleoside metabolic process	GO:0003824 catalytic activity	--
Csa3G730910.1	0.501876	27.7353	5.78825	Up	csv:101216151	GO:0006468 protein phosphorylation	GO:0030246 carbohydrate binding | GO:0004672 protein kinase activity | GO:0005524 ATP binding	GO:0016021 integral component of membrane
Csa5G487730.1	48.0998	16.4106	-1.55141	Down	--	GO:0044763 single-organism cellular process | GO:0034645 cellular macromolecule biosynthetic process | GO:0044262 cellular carbohydrate metabolic process | GO:0044711 single-organism biosynthetic process | GO:0044723 single-organism carbohydrate metabolic process	--	--
Csa3G020080.1	4.08265	21.5105	2.39746	Up	csv:101219106	--	--	--
Csa1G039230.2	9.12623	20.7777	1.18695	Up	vvi:104882322	GO:0007165 signal transduction	--	--
Csa3G414070.1	10.2694	1.2163	-3.07778	Down	csv:101215636	GO:0007018 microtubule-based movement | GO:0008152 metabolic process	GO:0008017 microtubule binding | GO:0005524 ATP binding | GO:0003777 microtubule motor activity	GO:0005874 microtubule
Csa4G000640.1	10.8343	43.5416	2.00679	Up	--	--	--	--
Csa3G646510.1	24.4714	3.85974	-2.66452	Down	ats:F775_31451	GO:0009733 response to auxin	--	--
MSTRG.15481	0.879786	43.8705	5.38967	Up
Csa4G075740.1	6.17915	110.117	4.15549	Up	--	--	--	--
Csa4G652100.1	6.45826	13.7972	1.09516	Up	csv:101215220	GO:0000160 phosphorelay signal transduction system | GO:0006355 regulation of transcription, DNA-templated	GO:0003677 DNA binding | GO:0003700 transcription factor activity, sequence-specific DNA binding	GO:0005634 nucleus
Csa7G395260.1	0.980438	78.6507	6.32589	Up	csv:101213493	--	--	--
Csa7G236280.1	0.107251	5.89468	5.78035	Up	mus:103994080	--	--	--
Csa4G012370.2	7.71196	18.4438	1.25797	Up	csv:101215487	GO:0009220 pyrimidine ribonucleotide biosynthetic process | GO:0001510 RNA methylation	--	--
Csa1G001450.1	11.7051	0.492243	-4.57162	Down	mdm:103401427	--	GO:0003677 DNA binding	GO:0005634 nucleus
Csa6G046240.1	9.66389	41.7443	2.1109	Up	cre:CHLREDRAFT_165812	--	--	--
Csa1G422470.1	25.0103	128.508	2.36126	Up	cmo:103494280	GO:0071555 cell wall organization | GO:0010411 xyloglucan metabolic process | GO:0042546 cell wall biogenesis	GO:0016762 xyloglucan:xyloglucosyl transferase activity | GO:0004553 hydrolase activity, hydrolyzing O-glycosyl compounds	GO:0005618 cell wall | GO:0048046 apoplast
Csa3G159440.1	27.1624	9.20869	-1.56054	Down	--	--	--	--
Csa6G524670.1	17.1036	52.265	1.61155	Up	sind:105166017	GO:0048519 negative regulation of biological process | GO:0048481 plant ovule development | GO:0010014 meristem initiation | GO:0009734 auxin-activated signaling pathway | GO:0009909 regulation of flower development | GO:0009887 organ morphogenesis | GO:0006355 regulation of transcription, DNA-templated | GO:0010051 xylem and phloem pattern formation | GO:0010073 meristem maintenance | GO:0048439…	GO:0003677 DNA binding | GO:0003700 transcription factor activity, sequence-specific DNA binding	GO:0016021 integral component of membrane | GO:0005634 nucleus
Csa4G131140.1	105.618	39.8782	-1.40518	Down	--	--	--	--
Csa2G000670.1	6.24727	17.3243	1.4715	Up	--	--	--	--
Csa3G816030.1	100.791	28.5418	-1.82022	Down	csv:101212450	--	GO:0003677 DNA binding	--
Csa1G665920.1	11661.5	8.82739	-10.3675	Down	cic:CICLE_v10027727mg	GO:0008152 metabolic process	GO:0016788 hydrolase activity, acting on ester bonds	--
Csa4G418540.1	3.68506	12.4777	1.75959	Up	csv:101212307	--	--	--
Csa7G049160.1	27.0725	9.19788	-1.55746	Down	--	--	--	--
Csa2G000660.1	3.6542	12.5944	1.78516	Up	csv:101221216	GO:0006749 glutathione metabolic process	GO:0003840 gamma-glutamyltransferase activity	GO:0016021 integral component of membrane
Csa7G007890.1	50.6153	17.8631	-1.50259	Down	egu:105038330	GO:0006355 regulation of transcription, DNA-templated	GO:0043565 sequence-specific DNA binding | GO:0003700 transcription factor activity, sequence-specific DNA binding	--
Csa2G238260.1	219.394	28.9177	-2.9235	Down	csv:101203288	GO:0008152 metabolic process	GO:0003824 catalytic activity	--
Csa5G608060.1	4.47003	16.5159	1.8855	Up	csv:101207886	--	--	--
Csa7G431330.1	133.856	4.44602	-4.91203	Down	csv:101206499	--	--	--
Csa6G150540.1	22.6837	55.4803	1.29032	Up	jcu:105637357	--	GO:0046872 metal ion binding	--
Csa4G618500.1	4.9925	52.6576	3.39881	Up	atr:18448121	GO:0008152 metabolic process	GO:0016758 transferase activity, transferring hexosyl groups	--
Csa3G129640.1	25.3275	9.72246	-1.38131	Down	--	--	--	--
Csa5G601570.1	8.72169	2.90283	-1.58715	Down	csv:101215501	--	--	--
Csa2G297220.1	6.76633	0.846312	-2.99911	Down	sind:105163923	GO:0006355 regulation of transcription, DNA-templated	GO:0043565 sequence-specific DNA binding | GO:0003700 transcription factor activity, sequence-specific DNA binding	--
Csa5G590080.1	7.09331	23.8112	1.74711	Up	csv:101209343	--	--	--
Csa6G497260.1	6.59508	1.46925	-2.16631	Down	eus:EUTSA_v10024688mg	--	GO:0046983 protein dimerization activity	--
Csa1G423060.1	3.72618	20.5534	2.46361	Up	--	GO:0010200 response to chitin	--	--
Csa6G499870.1	8.34948	42.4097	2.34463	Up	lja:Lj3g3v0323160.1	--	GO:0003676 nucleic acid binding | GO:0046872 metal ion binding	--
Csa5G154830.2	11.5319	3.76836	-1.61361	Down	--	--	--	GO:0016021 integral component of membrane
Csa5G631510.1	27.0629	2.89829	-3.22304	Down	csv:105435603	--	--	--
Csa5G151550.1	5.25944	0.567837	-3.21136	Down	bvg:104888306	GO:0006468 protein phosphorylation	GO:0004672 protein kinase activity | GO:0005524 ATP binding	GO:0016021 integral component of membrane
Csa5G435080.1	4.75224	28.7571	2.59724	Up	mtr:MTR_3g019120	GO:0055114 oxidation-reduction process	GO:0016491 oxidoreductase activity	--
Csa3G878740.1	1.16702	5.45381	2.22443	Up	--	--	GO:0051082 unfolded protein binding | GO:0031072 heat shock protein binding	--
MSTRG.3771	9.16484	2.07099	-2.14579	Down
Csa1G601510.1	7.42303	16.3784	1.14171	Up	csv:101216735	--	GO:0046872 metal ion binding	GO:0005737 cytoplasm
Csa1G065920.1	4.85059	39.8155	3.0371	Up	cmo:103485643	GO:0006468 protein phosphorylation	GO:0004672 protein kinase activity | GO:0005524 ATP binding	GO:0016021 integral component of membrane
Csa7G379080.1	9.18887	34.0395	1.88925	Up	csv:101220140	--	--	--
MSTRG.5469	6.07768	0.326555	-4.21812	Down
Csa3G002600.1	12.569	5.21424	-1.26934	Down	smo:SELMODRAFT_449986	--	--	GO:0009507 chloroplast
MSTRG.13576	16.8476	5.66061	-1.57352	Down
MSTRG.6492	277.843	119.519	-1.21703	Down
Csa3G822280.1	55.6953	10.872	-2.35693	Down	--	--	--	--
Csa6G361410.1	71.0219	4.23128	-4.0691	Down	--	--	--	--
Csa2G006090.1	11.6909	3.63705	-1.68455	Down	--	--	--	GO:0016021 integral component of membrane
Csa4G652060.2	35.1272	0.896634	-5.29193	Down	bna:106363681	--	--	--
Csa3G180400.1	11.5286	3.75503	-1.61832	Down	--	--	--	--
Csa1G064680.1	16.6409	2.90812	-2.51657	Down	--	--	--	GO:0016020 membrane
Csa4G572330.1	15.5507	3.45458	-2.17039	Down	lja:Lj1g3v4289020.1	GO:0006468 protein phosphorylation	GO:0004672 protein kinase activity | GO:0005524 ATP binding	GO:0016021 integral component of membrane
Csa3G904140.1	9.32229	0.821834	-3.50377	Down	sly:101264510	GO:0000160 phosphorelay signal transduction system | GO:0006355 regulation of transcription, DNA-templated	GO:0003677 DNA binding	GO:0005634 nucleus
Csa1G045550.1	155.946	61.3802	-1.3452	Down	csv:101215160	GO:0006355 regulation of transcription, DNA-templated	GO:0043565 sequence-specific DNA binding | GO:0003700 transcription factor activity, sequence-specific DNA binding	GO:0005634 nucleus
Csa5G627090.1	26.4837	67.8813	1.35791	Up	zma:541977	--	--	--
Csa3G781580.1	45.1247	21.0677	-1.09889	Down	--	--	--	GO:0016021 integral component of membrane
Csa2G008690.1	11.4848	30.3573	1.40232	Up	--	--	--	--
Csa4G010410.1	0.221394	7.81315	5.14121	Up	--	--	--	GO:0016021 integral component of membrane
MSTRG.13647	46.8452	7.98343	-2.55282	Down
Csa6G425720.1	8.71986	2.92663	-1.57506	Down	bna:106383523	GO:0006355 regulation of transcription, DNA-templated	GO:0003677 DNA binding	GO:0005634 nucleus
MSTRG.6132	14.7589	4.34753	-1.76332	Down
Csa4G006170.1	265.46	87.2964	-1.6045	Down	--	--	--	GO:0016021 integral component of membrane
Csa1G679560.1	11.9545	24.8354	1.05485	Up	csv:101215363	GO:0031167 rRNA methylation	GO:0000179 rRNA (adenine-N6,N6-)-dimethyltransferase activity	--
Csa3G853150.1	37.7767	169.68	2.16725	Up	csv:101212735	GO:0055114 oxidation-reduction process	GO:0020037 heme binding | GO:0016705 oxidoreductase activity, acting on paired donors, with incorporation or reduction of molecular oxygen | GO:0004497 monooxygenase activity | GO:0005506 iron ion binding	GO:0016021 integral component of membrane
Csa7G420830.1	13.9923	6.23717	-1.16567	Down	csv:101211483	--	--	--
Csa6G152340.1	13.4886	35.0041	1.37578	Up	--	--	--	--
Csa7G046100.1	109.259	49.0797	-1.15456	Down	csv:101221828	GO:0015979 photosynthesis | GO:0055114 oxidation-reduction process	GO:0046872 metal ion binding | GO:0045158 electron transporter, transferring electrons within cytochrome b6/f complex of photosystem II activity | GO:0009496 plastoquinol--plastocyanin reductase activity | GO:0051537 2 iron, 2 sulfur cluster binding	GO:0042651 thylakoid membrane | GO:0016021 integral component of membrane | GO:0009507 chloroplast
Csa3G304140.2	6.01742	17.1934	1.51464	Up	csv:101221473	GO:0006542 glutamine biosynthetic process	GO:0004356 glutamate-ammonia ligase activity | GO:0005524 ATP binding	GO:0005737 cytoplasm
Csa2G010390.1	0.643208	445.07	9.43453	Up	--	GO:0050832 defense response to fungus | GO:0042742 defense response to bacterium	--	--
Csa6G133740.1	49.311	7.16138	-2.7836	Down	--	--	--	GO:0016021 integral component of membrane
Csa4G638480.1	12.0763	41.7729	1.79038	Up	nnu:104589875	GO:0006952 defense response	GO:0043531 ADP binding	--
MSTRG.8053	4.09478	178.598	5.44679	Up
Csa4G626600.1	2.90251	740.211	7.91394	Up	csv:101207371	GO:0098869 cellular oxidant detoxification | GO:0006979 response to oxidative stress | GO:0042744 hydrogen peroxide catabolic process | GO:0055114 oxidation-reduction process	GO:0046872 metal ion binding | GO:0020037 heme binding | GO:0004601 peroxidase activity	GO:0005576 extracellular region
Csa4G000870.1	12.8248	85.6176	2.73897	Up	csv:101212914	GO:0009095 aromatic amino acid family biosynthetic process, prephenate pathway | GO:0009793 embryo development ending in seed dormancy	GO:0008483 transaminase activity | GO:0030170 pyridoxal phosphate binding	GO:0009570 chloroplast stroma
Csa3G748800.1	53.2169	6.11177	-3.12222	Down	ath:AT1G60740	GO:0055114 oxidation-reduction process	GO:0016491 oxidoreductase activity	GO:0009505 plant-type cell wall | GO:0009579 thylakoid | GO:0009941 chloroplast envelope
Csa1G072450.2	1.33654	7.85114	2.5544	Up	--	GO:0090305 nucleic acid phosphodiester bond hydrolysis | GO:0006308 DNA catabolic process	GO:0004519 endonuclease activity | GO:0003676 nucleic acid binding	--
Csa6G128560.1	8.94628	25.5021	1.51126	Up	gsl:Gasu_10350	GO:0006474 N-terminal protein amino acid acetylation	GO:0008080 N-acetyltransferase activity	GO:0005737 cytoplasm
Csa6G423480.1	0.0536097	5.11252	6.5754	Up	csv:101222232	GO:0055114 oxidation-reduction process | GO:0009308 amine metabolic process	GO:0005507 copper ion binding | GO:0048038 quinone binding | GO:0008131 primary amine oxidase activity	GO:0005618 cell wall
Csa3G827250.1	17.8715	8.16711	-1.12977	Down	csv:101203750	GO:0019318 hexose metabolic process	GO:0030246 carbohydrate binding | GO:0004034 aldose 1-epimerase activity	--
MSTRG.433	39.8615	7.06418	-2.4964	Down
Csa5G157930.1	11.9611	2.74674	-2.12256	Down	--	GO:0008152 metabolic process	GO:0016597 amino acid binding | GO:0016779 nucleotidyltransferase activity	--
Csa2G070280.1	9.71133	3.89768	-1.31705	Down	--	--	--	--
Csa6G398200.1	12.0311	29.5285	1.29534	Up	--	--	--	GO:0016021 integral component of membrane
Csa6G509560.1	4.36871	16.0178	1.87439	Up	--	--	--	--
Csa4G305340.1	7.00071	1.82054	-1.94314	Down	csv:101212414	GO:0006468 protein phosphorylation	GO:0004672 protein kinase activity | GO:0005524 ATP binding	--
Csa6G491060.1	9.69599	2.1632	-2.16422	Down	mus:103992405	GO:0006468 protein phosphorylation	GO:0004672 protein kinase activity | GO:0005524 ATP binding	GO:0016021 integral component of membrane
Csa7G047270.1	8.36336	2.2023	-1.92507	Down	--	--	--	--
MSTRG.10752	11.7812	2.20707	-2.41629	Down
MSTRG.1215	11.3364	2.89025	-1.9717	Down
Csa3G819790.1	9.73961	20.6167	1.08188	Up	csv:101217257	GO:0009809 lignin biosynthetic process | GO:0055114 oxidation-reduction process	GO:0005506 iron ion binding | GO:0016709 oxidoreductase activity, acting on paired donors, with incorporation or reduction of molecular oxygen, NAD(P)H as one donor, and incorporation of one atom of oxygen | GO:0020037 heme binding	GO:0016021 integral component of membrane
Csa6G518350.1	0.758308	25.0211	5.04421	Up	csv:101218357	--	GO:0008270 zinc ion binding	GO:0016021 integral component of membrane
Csa4G645290.1	23.5369	8.38804	-1.48852	Down	csv:101204949	GO:0055114 oxidation-reduction process	GO:0004506 squalene monooxygenase activity | GO:0050660 flavin adenine dinucleotide binding	GO:0016021 integral component of membrane
Csa6G524600.1	4.43211	11.2447	1.34318	Up	atr:18427227	GO:0006468 protein phosphorylation | GO:0007165 signal transduction	GO:0005524 ATP binding | GO:0004674 protein serine/threonine kinase activity	--
Csa6G318160.1	1.54987	64.2925	5.37443	Up	csv:101222764	GO:0006355 regulation of transcription, DNA-templated	GO:0003677 DNA binding | GO:0003700 transcription factor activity, sequence-specific DNA binding	GO:0005634 nucleus
Csa7G433340.1	5.80102	35.2941	2.60505	Up	csv:101219965	--	--	--
Csa1G433610.1	181.952	14.9751	-3.60292	Down	csv:101203184	GO:0016042 lipid catabolic process	GO:0004623 phospholipase A2 activity | GO:0005509 calcium ion binding	GO:0005773 vacuole
Csa3G176260.1	133.542	391.346	1.55115	Up	cit:102578056	GO:0043086 negative regulation of catalytic activity	GO:0004857 enzyme inhibitor activity	--
Csa4G049610.1	53.4006	164.92	1.62684	Up	csv:101212728	GO:0009058 biosynthetic process	GO:0030170 pyridoxal phosphate binding | GO:0003824 catalytic activity	--
Csa7G014500.1	4.56642	21.5304	2.23724	Up	cmo:103503469	GO:0055114 oxidation-reduction process	GO:0071949 FAD binding | GO:0016491 oxidoreductase activity	--
Csa3G651800.1	5.98038	20.8737	1.80338	Up	ats:F775_17104	GO:0055114 oxidation-reduction process	GO:0020037 heme binding | GO:0016705 oxidoreductase activity, acting on paired donors, with incorporation or reduction of molecular oxygen | GO:0005506 iron ion binding	GO:0016021 integral component of membrane
MSTRG.11091	16.7133	3.31055	-2.33586	Down
Csa3G808360.1	42.2306	115.479	1.45126	Up	csv:101222623	GO:0055114 oxidation-reduction process | GO:0006629 lipid metabolic process	GO:0016717 oxidoreductase activity, acting on paired donors, with oxidation of a pair of donors resulting in the reduction of molecular oxygen to two molecules of water	GO:0016021 integral component of membrane
Csa2G338830.1	158.673	353.43	1.15536	Up	bna:106399005	GO:0006355 regulation of transcription, DNA-templated	GO:0003677 DNA binding	GO:0005634 nucleus
Csa1G024990.1	34.0558	12.7089	-1.42206	Down	cit:102615466	GO:0000165 MAPK cascade	GO:0004707 MAP kinase activity | GO:0005524 ATP binding	GO:0005622 intracellular
Csa1G535800.1	1.66756	9.39465	2.4941	Up	--	--	--	--
MSTRG.13442	69.4703	24.6234	-1.49637	Down
Csa1G696520.1	97.559	341.288	1.80664	Up	pxb:103958384	GO:0009116 nucleoside metabolic process	GO:0003824 catalytic activity	GO:0016021 integral component of membrane
Csa2G360590.1	15.721	31.8123	1.01689	Up	cam:105852200	--	GO:0003676 nucleic acid binding | GO:0000166 nucleotide binding	--
Csa2G173020.1	14.2931	1.39799	-3.35389	Down	--	--	--	--
Csa2G382620.1	19.1929	2.22099	-3.1113	Down	bna:106363681	GO:0008152 metabolic process	GO:0016874 ligase activity	--
Csa6G147670.1	7.11407	0.164422	-4.42539	Down	csv:101220842	--	--	GO:0016021 integral component of membrane
MSTRG.10401	14.5497	2.97915	-2.28802	Down
MSTRG.5486	4.99049	13.2304	1.4066	Up
Csa5G146290.1	5.29099	16.4658	1.63786	Up	--	--	--	--
Csa3G171820.1	16.5083	53.0548	1.68429	Up	csv:101208334	GO:0009733 response to auxin	--	--
Csa6G518000.1	48.1193	135.119	1.48955	Up	--	--	--	--
Csa4G017160.1	8.33646	24.3846	1.54847	Up	--	--	--	--
Csa1G095030.1	57.2487	15.0501	-1.92747	Down	csv:101216586	GO:0006412 translation | GO:0019288 isopentenyl diphosphate biosynthetic process, methylerythritol 4-phosphate pathway	GO:0003735 structural constituent of ribosome	GO:0005739 mitochondrion | GO:0000311 plastid large ribosomal subunit | GO:0009941 chloroplast envelope | GO:0009570 chloroplast stroma
Csa3G664540.1	235.977	89.1471	-1.40439	Down	--	--	--	GO:0016021 integral component of membrane
Csa5G624430.1	13.6534	27.7418	1.0228	Up	csv:101216885	--	--	--
Csa3G116810.1	6.21015	0.932193	-2.73593	Down	csv:101220676	--	--	--
Csa3G133380.1	79.383	958.9	3.59448	Up	csv:101207634	GO:0008152 metabolic process	GO:0016740 transferase activity	--
Csa3G817730.1	3.16989	8.51154	1.42499	Up	smo:SELMODRAFT_440049	GO:0006355 regulation of transcription, DNA-templated	GO:0003677 DNA binding	GO:0005634 nucleus
Csa2G439740.1	8.65336	1.16782	-2.88944	Down	csv:101223134	GO:0016310 phosphorylation | GO:0032957 inositol trisphosphate metabolic process	GO:0052726 inositol-1,3,4-trisphosphate 5-kinase activity | GO:0005524 ATP binding | GO:0000287 magnesium ion binding | GO:0047325 inositol tetrakisphosphate 1-kinase activity | GO:0052725 inositol-1,3,4-trisphosphate 6-kinase activity	GO:0005622 intracellular
Csa4G000560.1	20.8666	8.56699	-1.28433	Down	csv:101220786	GO:0006096 glycolytic process	GO:0030955 potassium ion binding | GO:0004743 pyruvate kinase activity | GO:0000287 magnesium ion binding | GO:0016301 kinase activity	--
Csa5G608230.1	0.791624	12.4153	3.97116	Up	--	--	--	--
Csa6G079220.1	130.259	48.195	-1.43442	Down	csv:101220640	GO:0055114 oxidation-reduction process	GO:0020037 heme binding | GO:0016705 oxidoreductase activity, acting on paired donors, with incorporation or reduction of molecular oxygen | GO:0004497 monooxygenase activity | GO:0005506 iron ion binding	GO:0016021 integral component of membrane
Csa1G587980.1	212.573	11.3162	-4.23149	Down	aly:ARALYDRAFT_485655	GO:0005975 carbohydrate metabolic process	GO:0004553 hydrolase activity, hydrolyzing O-glycosyl compounds	--
Csa3G176320.1	30.7762	11.3482	-1.43935	Down	--	--	--	--
Csa7G098740.1	0.74521	7.97823	2.88698	Up	--	--	--	--
Csa6G513530.1	11.2399	39.1673	1.80101	Up	mtr:MTR_6g038890	GO:0006355 regulation of transcription, DNA-templated	GO:0043565 sequence-specific DNA binding | GO:0003700 transcription factor activity, sequence-specific DNA binding	--
Csa1G085360.1	66.6319	21.2457	-1.64904	Down	eus:EUTSA_v10010152mg	GO:0005975 carbohydrate metabolic process	GO:0030246 carbohydrate binding | GO:0004553 hydrolase activity, hydrolyzing O-glycosyl compounds	--
Csa4G639930.1	15.1337	1.5213	-3.31439	Down	csv:101215518	GO:0006355 regulation of transcription, DNA-templated	GO:0043565 sequence-specific DNA binding | GO:0003700 transcription factor activity, sequence-specific DNA binding	GO:0005634 nucleus
Csa1G132720.1	8.41806	0.0815953	-5.08355	Down	--	--	--	GO:0016021 integral component of membrane
Csa2G049960.1	43.8107	18.5227	-1.24199	Down	csv:101209640	GO:0042732 D-xylose metabolic process | GO:0006098 pentose-phosphate shunt	GO:0046872 metal ion binding | GO:0009045 xylose isomerase activity	--
Csa3G106000.1	10.7983	4.43547	-1.28364	Down	csv:101206254	GO:1903825 organic acid transmembrane transport	GO:0005342 organic acid transmembrane transporter activity	GO:0005887 integral component of plasma membrane
Csa3G121670.1	11.3887	3.95202	-1.52694	Down	--	--	--	--
Csa5G049530.1	22.2761	3.10341	-2.84357	Down	bna:106362479	GO:0006468 protein phosphorylation	GO:0004672 protein kinase activity | GO:0005524 ATP binding	GO:0016021 integral component of membrane
Csa4G509540.1	20.1127	4.33924	-2.21259	Down	jcu:105640009	GO:0006810 transport	--	GO:0016021 integral component of membrane
Csa5G451650.1	51.9656	23.2695	-1.15912	Down	bvg:104889437	--	GO:0005516 calmodulin binding	--
Csa1G095010.1	46.0678	112.926	1.29354	Up	csv:101216823	GO:0006383 transcription from RNA polymerase III promoter | GO:0006360 transcription from RNA polymerase I promoter	GO:0003677 DNA binding | GO:0046983 protein dimerization activity | GO:0001054 RNA polymerase I activity | GO:0001056 RNA polymerase III activity	GO:0005736 DNA-directed RNA polymerase I complex | GO:0005666 DNA-directed RNA polymerase III complex
Csa2G370350.1	4.4273	10.4608	1.2405	Up	csv:101216206	--	--	GO:0005634 nucleus
Csa4G022260.1	0.900294	8.87656	3.05649	Up	--	--	--	--
Csa1G665910.1	13.3835	4.73042	-1.50042	Down	thj:104813337	--	--	--
MSTRG.1757	8.09864	2.42678	-1.73864	Down
Csa5G636630.1	107.681	26.8831	-2.002	Down	pmum:103330022	--	--	--
Csa3G134660.1	42.0482	15.3413	-1.45463	Down	vvi:100263707	--	--	GO:0016021 integral component of membrane
Csa1G714680.1	458.75	103.358	-2.15006	Down	csv:101215480	GO:0015979 photosynthesis | GO:0019344 cysteine biosynthetic process	--	GO:0016021 integral component of membrane | GO:0009538 photosystem I reaction center | GO:0009941 chloroplast envelope | GO:0009534 chloroplast thylakoid | GO:0010287 plastoglobule
Csa7G007930.1	43.3293	6.15544	-2.81541	Down	csv:101203091	GO:0009733 response to auxin	--	--
Csa5G646700.1	750.509	188.931	-1.99001	Down	csv:101218137	--	--	--
Csa6G006870.1	44.649	7.51372	-2.57103	Down	csv:101215664	--	--	--
Csa6G497320.1	31.8993	9.52512	-1.74372	Down	--	--	--	--
MSTRG.10611	200.136	55.9046	-1.83995	Down
Csa6G292430.1	0.97772	6.76034	2.7896	Up	csv:101212018	GO:0006952 defense response | GO:0009607 response to biotic stimulus	GO:0005516 calmodulin binding	GO:0016021 integral component of membrane
Csa2G008720.1	17.4449	0.578259	-4.91495	Down	csv:101213661	GO:0019761 glucosinolate biosynthetic process | GO:0006508 proteolysis	GO:0004185 serine-type carboxypeptidase activity | GO:0008239 dipeptidyl-peptidase activity	--
Csa5G601610.1	3.09097	20.2618	2.71263	Up	csv:101214129	--	--	--
Csa2G011420.3	10.7447	0.800972	-3.47301	Down	csv:101223028	GO:0009734 auxin-activated signaling pathway | GO:0006355 regulation of transcription, DNA-templated	--	GO:0005634 nucleus
Csa7G041340.1	11.0335	22.9202	1.05473	Up	csv:101206534	GO:0008152 metabolic process	GO:0003924 GTPase activity | GO:0005525 GTP binding	--
Csa3G914580.1	589.666	32.566	-4.17846	Down	--	GO:0010951 negative regulation of endopeptidase activity | GO:0009611 response to wounding	GO:0004867 serine-type endopeptidase inhibitor activity	--
Csa5G635440.1	12.5697	2.15966	-2.54107	Down	csv:101216345	--	--	--
Csa3G134560.1	15.5437	7.67363	-1.01835	Down	--	--	--	--
Csa7G062810.1	2.65118	8.47865	1.6772	Up	pxb:103954845	GO:0006468 protein phosphorylation	GO:0004672 protein kinase activity | GO:0005524 ATP binding	GO:0016021 integral component of membrane
Csa6G331010.1	66.7247	25.5392	-1.38551	Down	csv:101222110	GO:0008152 metabolic process	GO:0046912 transferase activity, transferring acyl groups, acyl groups converted into alkyl on transfer | GO:0016829 lyase activity	--
Csa2G020910.1	23.6036	6.83072	-1.7889	Down	--	GO:0010218 response to far red light | GO:0016117 carotenoid biosynthetic process | GO:0035304 regulation of protein dephosphorylation | GO:0006636 unsaturated fatty acid biosynthetic process | GO:0010114 response to red light | GO:0010207 photosystem II assembly | GO:0015995 chlorophyll biosynthetic process | GO:0009773 photosynthetic electron transport in photosystem I | GO:0019288 isopentenyl …	GO:0003993 acid phosphatase activity	GO:0031977 thylakoid lumen | GO:0016021 integral component of membrane | GO:0009534 chloroplast thylakoid
Csa6G374720.1	16.8848	3.84893	-2.13319	Down	--	--	--	--
Csa2G020870.1	7.78925	18.7788	1.26955	Up	mtr:MTR_2g040370	GO:0006952 defense response | GO:0007165 signal transduction	GO:0043531 ADP binding	--
Csa3G837550.1	7.65986	27.6038	1.84948	Up	ppp:PHYPADRAFT_122374	GO:0006694 steroid biosynthetic process | GO:0055114 oxidation-reduction process	GO:0003854 3-beta-hydroxy-delta5-steroid dehydrogenase activity	--
Csa4G664500.1	43.2296	162.002	1.90592	Up	thj:104826414	GO:0055114 oxidation-reduction process	GO:0045552 dihydrokaempferol 4-reductase activity | GO:0050662 coenzyme binding	--
Csa1G498810.1	3.93621	14.6509	1.89611	Up	cam:101510753	GO:0008152 metabolic process	GO:0016747 transferase activity, transferring acyl groups other than amino-acyl groups	--
Csa6G405890.2	15.5861	7.4253	-1.06974	Down	cit:102628827	GO:0009734 auxin-activated signaling pathway | GO:0006355 regulation of transcription, DNA-templated	GO:0003677 DNA binding	GO:0005634 nucleus
Csa7G387690.1	28.2061	10.8484	-1.37852	Down	csv:101222260	--	--	--
Csa5G162580.1	43.5672	1.99199	-4.45096	Down	csv:101203925	GO:0006810 transport	GO:0005215 transporter activity	GO:0016021 integral component of membrane
Csa7G237840.1	1.63152	11.0478	2.75947	Up	gra:105771741	--	--	--
Csa6G361260.1	120.016	23.6333	-2.34433	Down	csv:101211996	GO:0055114 oxidation-reduction process	GO:0008270 zinc ion binding | GO:0016491 oxidoreductase activity	--
Csa3G222800.1	1173.8	340.951	-1.78355	Down	csv:101204479	GO:0022900 electron transport chain	GO:0046872 metal ion binding | GO:0009055 electron carrier activity | GO:0051537 2 iron, 2 sulfur cluster binding	--
Csa6G485140.1	45.2444	4.72301	-3.25996	Down	--	--	--	--
Csa5G167090.1	12.1383	26.9167	1.14893	Up	mtr:MTR_6g053260	--	--	--
MSTRG.5721	0.232492	59.8833	8.00883	Up
Csa1G124000.1	4.87499	12.5208	1.36085	Up	--	--	GO:0008270 zinc ion binding	--
Csa1G046040.1	14.5633	1.78565	-3.02781	Down	mdm:103444978	GO:0006468 protein phosphorylation	GO:0005524 ATP binding | GO:0004674 protein serine/threonine kinase activity	--
Csa2G270770.1	8.53278	0.92996	-3.19777	Down	rcu:8266426	GO:0006468 protein phosphorylation	GO:0004672 protein kinase activity | GO:0005524 ATP binding	--
Csa7G253780.1	12.9195	91.3397	2.82169	Up	cit:102619380	--	--	--
Csa3G835820.1	17.1038	56.8136	1.73192	Up	--	--	--	GO:0016021 integral component of membrane
Csa1G529620.1	6.83701	26.03	1.92874	Up	--	--	--	--
Csa3G852460.1	4.15203	27.5094	2.72803	Up	bna:106399005	GO:0006355 regulation of transcription, DNA-templated	GO:0003677 DNA binding	GO:0005634 nucleus
Csa7G023950.1	4.42103	11.0784	1.3253	Up	--	--	--	--
Csa2G382470.1	129.179	53.1241	-1.28194	Down	--	--	--	--
Csa1G045470.1	17.7132	7.88744	-1.1672	Down	apro:F751_1115	GO:0006810 transport | GO:0008152 metabolic process	GO:0016887 ATPase activity | GO:0005524 ATP binding | GO:0005215 transporter activity	GO:0016021 integral component of membrane
MSTRG.8503	10.5122	3.95185	-1.41146	Down
Csa5G604180.1	11.1666	27.1318	1.2808	Up	--	--	--	--
Csa1G043200.1	6.59266	21.1271	1.68016	Up	--	GO:0010951 negative regulation of endopeptidase activity	GO:0008233 peptidase activity | GO:0004866 endopeptidase inhibitor activity	--
Csa1G062380.1	3.57043	9.09023	1.34822	Up	csv:101211864	GO:0045454 cell redox homeostasis | GO:0019344 cysteine biosynthetic process | GO:0019419 sulfate reduction	GO:0004604 phosphoadenylyl-sulfate reductase (thioredoxin) activity	GO:0005623 cell
Csa1G408720.1	15.8082	5.12282	-1.62567	Down	csv:101213450	GO:0006355 regulation of transcription, DNA-templated	--	--
Csa6G522690.1	1477.78	158.186	-3.22374	Down	csv:101222687	GO:0009765 photosynthesis, light harvesting | GO:0018298 protein-chromophore linkage	GO:0046872 metal ion binding | GO:0016168 chlorophyll binding	GO:0009523 photosystem II | GO:0016021 integral component of membrane | GO:0009522 photosystem I | GO:0009535 chloroplast thylakoid membrane
Csa1G481200.1	50.7484	15.7542	-1.68763	Down	csv:101205924	GO:0006887 exocytosis	--	GO:0000145 exocyst
Csa1G045720.1	5.27389	12.491	1.24395	Up	--	--	--	--
Csa2G336130.1	18.0196	726.682	5.33368	Up	cmo:103499616	GO:0009072 aromatic amino acid family metabolic process	GO:0003824 catalytic activity	GO:0005737 cytoplasm
Csa1G003500.1	6.12783	0.441017	-3.33398	Down	--	--	--	GO:0016021 integral component of membrane
MSTRG.15806	2.51868	12.012	2.25374	Up
Csa5G429450.1	22.3122	2.26784	-3.29844	Down	vvi:100265723	GO:0006468 protein phosphorylation | GO:0007178 transmembrane receptor protein serine/threonine kinase signaling pathway	GO:0005524 ATP binding | GO:0004675 transmembrane receptor protein serine/threonine kinase activity	GO:0016021 integral component of membrane | GO:0005576 extracellular region | GO:0005886 plasma membrane
Csa6G136580.1	0.131858	4.24959	5.01026	Up	cmo:103496292	--	GO:0003677 DNA binding	--
Csa3G792070.1	9.6022	2.14355	-2.16337	Down	--	--	--	--
Csa3G134790.1	43.2965	192.269	2.15081	Up	csv:101205401	GO:0009439 cyanate metabolic process	GO:0008824 cyanate hydratase activity | GO:0003677 DNA binding	--
Csa4G022970.1	36.3343	10.1123	-1.84522	Down	gra:105764879	--	--	--
Csa4G015780.1	5.51916	1.00185	-2.46178	Down	cic:CICLE_v10019173mg	GO:0007000 nucleolus organization | GO:0009786 regulation of asymmetric cell division | GO:0050826 response to freezing | GO:0000911 cytokinesis by cell plate formation | GO:0010311 lateral root formation | GO:0048829 root cap development | GO:0048825 cotyledon development | GO:0009640 photomorphogenesis | GO:0019915 lipid storage | GO:0010182 sugar mediated signaling pathway | GO:0009933 meriste…	GO:0019199 transmembrane receptor protein kinase activity | GO:0004674 protein serine/threonine kinase activity | GO:0042803 protein homodimerization activity | GO:0005524 ATP binding	GO:0009986 cell surface | GO:0030139 endocytic vesicle | GO:0016021 integral component of membrane
Csa2G258750.1	259.285	3.59874	-6.1709	Down	csv:105434610	GO:0009733 response to auxin	--	--
Csa3G133920.1	0.0704677	6.6369	6.5574	Up	csv:101221506	GO:0008152 metabolic process	GO:0003779 actin binding | GO:0005524 ATP binding | GO:0003774 motor activity	GO:0016459 myosin complex
Csa5G606850.2	18.9454	4.03445	-2.2314	Down	--	--	--	--
Csa1G181310.2	8.67732	2.79639	-1.63369	Down	vvi:100242691	GO:0048564 photosystem I assembly	GO:0005509 calcium ion binding	GO:0009654 photosystem II oxygen evolving complex | GO:0031977 thylakoid lumen | GO:0019898 extrinsic component of membrane | GO:0009570 chloroplast stroma | GO:0009535 chloroplast thylakoid membrane
MSTRG.5653	144.612	49.0451	-1.56	Down
Csa6G513600.1	4.90765	0.117476	-5.38459	Down	--	--	--	--
Csa5G613600.1	40.436	5.89137	-2.77897	Down	--	--	--	--
Csa2G009520.1	99.8818	24.991	-1.99881	Down	csv:101207970	GO:0006633 fatty acid biosynthetic process	GO:0003989 acetyl-CoA carboxylase activity	GO:0009317 acetyl-CoA carboxylase complex
Csa1G222880.1	4.08175	10.7092	1.39158	Up	--	--	--	--
Csa3G509420.1	17.3927	2.8644	-2.60218	Down	--	GO:0033306 phytol metabolic process	GO:0004144 diacylglycerol O-acyltransferase activity	GO:0010287 plastoglobule
Csa5G647490.1	17.5227	3.40353	-2.36412	Down	csv:101221696	--	--	--
MSTRG.2588	24.4623	12.1123	-1.01409	Down
Csa5G610420.1	16.5091	5.32544	-1.63229	Down	thj:104818096	--	--	--
Csa7G432230.1	7.44389	15.5603	1.06374	Up	sita:101769980	--	--	--
Csa1G050080.1	6.79834	1.62921	-2.06101	Down	--	--	--	--
Csa1G507460.1	0.30198	9.35996	4.95398	Up	csv:101219750	--	--	--
Csa1G329900.1	2.70764	8.10067	1.581	Up	nnu:104595031	GO:0055085 transmembrane transport	--	GO:0016021 integral component of membrane
Csa4G331070.1	17.7863	6.32147	-1.49243	Down	--	--	--	--
Csa6G355400.1	12.1928	3.85436	-1.66147	Down	pper:PRUPE_ppa023920mg	GO:0055085 transmembrane transport	GO:0022891 substrate-specific transmembrane transporter activity	GO:0016021 integral component of membrane
MSTRG.572	12.7824	30.1773	1.2393	Up
Csa7G430150.1	14.0965	4.68878	-1.58805	Down	--	--	--	--
Csa3G624070.1	16.9269	37.6208	1.15221	Up	csv:101208182	GO:0008152 metabolic process	GO:0016747 transferase activity, transferring acyl groups other than amino-acyl groups	--
Csa5G146900.1	26.7544	10.0121	-1.41804	Down	csv:101209707	GO:0006486 protein glycosylation	GO:0047220 galactosylxylosylprotein 3-beta-galactosyltransferase activity	GO:0005794 Golgi apparatus | GO:0016021 integral component of membrane
Csa3G435530.1	207.085	38.53	-2.42617	Down	--	--	--	--
Csa3G239870.1	3.51614	12.0643	1.77868	Up	csv:101215223	--	GO:0005509 calcium ion binding	--
Csa4G192080.1	79.2285	239.891	1.59829	Up	--	--	--	GO:0016021 integral component of membrane
Csa5G139760.1	13.7366	173.601	3.65968	Up	csv:101214593	GO:0006032 chitin catabolic process | GO:0000272 polysaccharide catabolic process	GO:0004568 chitinase activity	GO:0005615 extracellular space
Csa2G000960.1	2.3911	16.5883	2.79442	Up	aly:ARALYDRAFT_902934	--	--	--
Csa3G119540.1	16.182	7.04067	-1.2006	Down	aip:107606484	GO:0006508 proteolysis	GO:0004190 aspartic-type endopeptidase activity	GO:0016021 integral component of membrane
Csa6G493310.1	44.8938	0.418568	-6.74491	Down	csv:101211093	--	--	--
Csa7G045480.1	7.0646	72.3139	3.35559	Up	--	--	--	GO:0016021 integral component of membrane
Csa2G287080.1	121.812	16.1538	-2.91471	Down	csv:101207360	--	--	GO:0016021 integral component of membrane
Csa6G004600.1	51.4937	250.778	2.28394	Up	csv:101220896	--	--	--
Csa1G597040.1	36.9119	3.62821	-3.34675	Down	pop:POPTR_0004s14760g	GO:0009086 methionine biosynthetic process | GO:0010075 regulation of meristem growth | GO:0006508 proteolysis | GO:0000394 RNA splicing, via endonucleolytic cleavage and ligation | GO:0048653 anther development | GO:0009664 plant-type cell wall organization | GO:0009832 plant-type cell wall biogenesis	GO:0004252 serine-type endopeptidase activity	GO:0009506 plasmodesma | GO:0009505 plant-type cell wall | GO:0005794 Golgi apparatus
Csa2G166690.1	30.5327	15.0007	-1.02532	Down	csv:101211193	GO:1901642 nucleoside transmembrane transport	GO:0010174 nucleoside transmembrane transporter activity, against a concentration gradient	GO:0016021 integral component of membrane
Csa3G127030.1	34.9643	1.57917	-4.46864	Down	bna:106363601	GO:0010440 stomatal lineage progression | GO:0000079 regulation of cyclin-dependent protein serine/threonine kinase activity	GO:0016301 kinase activity | GO:0019901 protein kinase binding	--
Csa2G348940.1	14.9536	6.61895	-1.17581	Down	csv:101208642	GO:0032259 methylation | GO:0042372 phylloquinone biosynthetic process	GO:0052624 2-phytyl-1,4-naphthoquinone methyltransferase activity | GO:0008757 S-adenosylmethionine-dependent methyltransferase activity	--
Csa2G004710.1	270.719	642.533	1.24698	Up	--	--	--	GO:0016021 integral component of membrane
Csa1G186620.1	7.18075	78.6066	3.45244	Up	--	--	--	--
Csa5G115150.1	4.69335	14.406	1.61798	Up	bna:106371753	--	--	GO:0016021 integral component of membrane
MSTRG.16851	11.0453	29.3698	1.4109	Up
Csa7G430240.1	2.73254	24.8252	3.18349	Up	csv:101218361	--	--	--
Csa3G149890.1	15.0602	6.49557	-1.21321	Down	csv:101208605	GO:0019684 photosynthesis, light reaction | GO:0006098 pentose-phosphate shunt | GO:0010218 response to far red light | GO:0019252 starch biosynthetic process | GO:0010114 response to red light | GO:0009902 chloroplast relocation | GO:0009637 response to blue light | GO:0005978 glycogen biosynthetic process | GO:0006364 rRNA processing | GO:0010027 thylakoid membrane organization	GO:0008878 glucose-1-phosphate adenylyltransferase activity | GO:0005524 ATP binding	GO:0009941 chloroplast envelope | GO:0009570 chloroplast stroma
Csa6G190230.1	34.1001	12.8504	-1.40797	Down	--	--	--	GO:0016021 integral component of membrane
Csa5G118190.1	4.23581	22.0557	2.38045	Up	--	GO:0055114 oxidation-reduction process	GO:0016491 oxidoreductase activity | GO:0005507 copper ion binding	--
Csa4G076250.1	5.17499	12.3927	1.25987	Up	csl:COCSUDRAFT_56895	--	GO:0003676 nucleic acid binding | GO:0000166 nucleotide binding	--
Csa3G842000.1	18.477	8.92748	-1.04941	Down	csv:101221921	GO:0035335 peptidyl-tyrosine dephosphorylation	GO:0004725 protein tyrosine phosphatase activity | GO:0008138 protein tyrosine/serine/threonine phosphatase activity	--
Csa2G309370.1	1471.77	621.869	-1.24287	Down	aly:ARALYDRAFT_336019	--	--	GO:0005615 extracellular space
Csa6G014590.1	9.07875	1.92992	-2.23395	Down	bna:106411760	--	--	--
Csa2G258700.1	9.10384	1.35733	-2.7457	Down	csv:101211443	GO:0009733 response to auxin	--	--
Csa6G016970.1	151.165	36.7674	-2.03963	Down	csv:101211740	--	--	--
Csa1G599540.1	2574.59	740.528	-1.79772	Down	--	--	--	GO:0016021 integral component of membrane
Csa1G527880.1	0	4.72316	3.23975	Up	csv:101212648	--	--	GO:0016021 integral component of membrane
Csa5G289590.1	7.56457	72.6512	3.26366	Up	csv:101219163	GO:1902358 sulfate transmembrane transport	GO:0008271 secondary active sulfate transmembrane transporter activity	GO:0016021 integral component of membrane
Csa2G404770.1	5.36194	22.3093	2.05682	Up	--	--	--	GO:0016021 integral component of membrane
Csa2G095930.1	35.9251	12.7183	-1.49809	Down	csv:101220742	GO:0030245 cellulose catabolic process	GO:0008422 beta-glucosidase activity	--
Csa4G162850.1	35.0895	14.8822	-1.23745	Down	--	--	--	GO:0016021 integral component of membrane
MSTRG.3652	8.83429	17.963	1.02384	Up
Csa1G073750.1	9.41824	0.694184	-3.76207	Down	csv:101207762	GO:0055114 oxidation-reduction process | GO:0030148 sphingolipid biosynthetic process | GO:0009860 pollen tube growth | GO:0009827 plant-type cell wall modification	GO:0042284 sphingolipid delta-4 desaturase activity	GO:0016021 integral component of membrane
Csa5G587110.1	16.8289	6.73615	-1.32094	Down	brp:103847150	--	--	--
Csa6G213910.1	4.94306	1198.93	7.92213	Up	csv:101207371	GO:0098869 cellular oxidant detoxification | GO:0006979 response to oxidative stress | GO:0042744 hydrogen peroxide catabolic process | GO:0055114 oxidation-reduction process	GO:0046872 metal ion binding | GO:0020037 heme binding | GO:0004601 peroxidase activity	GO:0005576 extracellular region
Csa5G608360.1	121.191	15.7117	-2.94737	Down	--	--	--	--
Csa3G121690.1	47.6083	11.5324	-2.04552	Down	gra:105802729	GO:0000186 activation of MAPKK activity	GO:0005524 ATP binding | GO:0004709 MAP kinase kinase kinase activity	GO:0016021 integral component of membrane | GO:0005622 intracellular
Csa3G873260.1	0.51794	5.95293	3.52274	Up	--	--	--	--
Csa7G073500.1	0.329048	15.2497	5.53434	Up	atr:18438291	--	--	--
Csa6G185260.1	18.6519	59.9846	1.68527	Up	apro:F751_1912	--	GO:0046872 metal ion binding	--
MSTRG.15506	83.2056	22.6751	-1.87557	Down
Csa7G395270.1	0.157861	15.7568	6.64118	Up	csv:101204520	--	--	--
Csa5G636470.1	17.0843	4.66787	-1.87183	Down	sita:101768487	--	--	--
Csa2G011570.1	73.2932	20.7631	-1.81966	Down	--	--	--	--
Csa7G026760.1	79.882	31.5495	-1.34025	Down	--	--	--	--
Csa2G199910.1	11.6804	4.77682	-1.28997	Down	csv:101203841	GO:1903830 magnesium ion transmembrane transport | GO:0015693 magnesium ion transport	GO:0015095 magnesium ion transmembrane transporter activity	GO:0016021 integral component of membrane
MSTRG.9373	2.75795	15.6094	2.50075	Up
MSTRG.7174	12.5048	34.1792	1.45063	Up
Csa1G586860.1	5.17485	0.443003	-3.54613	Down	cre:CHLREDRAFT_165812	GO:0006355 regulation of transcription, DNA-templated	GO:0003677 DNA binding | GO:0008270 zinc ion binding	GO:0005634 nucleus
MSTRG.14606	31.4395	127.402	2.01873	Up
Csa1G263950.1	0.205357	5.60946	4.77166	Up	lja:Lj1g3v1380920.1	GO:0055114 oxidation-reduction process	GO:0046872 metal ion binding | GO:0016491 oxidoreductase activity	--
Csa6G517030.1	0	5.65274	3.49895	Up	--	--	--	--
Csa5G146280.1	8.16213	17.9138	1.13405	Up	csv:101211438	GO:0034976 response to endoplasmic reticulum stress | GO:0009627 systemic acquired resistance | GO:0006635 fatty acid beta-oxidation | GO:0046482 para-aminobenzoic acid metabolic process	GO:0008270 zinc ion binding | GO:0016491 oxidoreductase activity	GO:0005829 cytosol
Csa4G289640.1	3.28839	9.44556	1.52226	Up	vvi:100244923	GO:0006468 protein phosphorylation	GO:0005524 ATP binding | GO:0004674 protein serine/threonine kinase activity	GO:0016021 integral component of membrane
Csa5G622520.1	4.8955	32.936	2.75014	Up	csv:101205739	--	--	--
Csa6G507450.1	6.89219	2.09301	-1.71939	Down	csv:101215810	GO:0015031 protein transport	--	--
Csa1G077190.1	13.9304	46.3776	1.73519	Up	--	--	--	--
Csa2G138740.1	0.713383	8.2966	3.53977	Up	csv:101216151	GO:0006468 protein phosphorylation	GO:0005524 ATP binding | GO:0004674 protein serine/threonine kinase activity	GO:0005886 plasma membrane
Csa3G113330.1	10.3716	4.41127	-1.23337	Down	bpg:Bathy10g03440	GO:0006260 DNA replication | GO:0071897 DNA biosynthetic process	GO:0003887 DNA-directed DNA polymerase activity | GO:0003677 DNA binding | GO:0005524 ATP binding	GO:0009360 DNA polymerase III complex
Csa2G371100.1	291.152	8.82055	-5.04476	Down	aip:107606484	GO:0006508 proteolysis	GO:0004190 aspartic-type endopeptidase activity	--
Csa7G211080.1	6.65555	75.8261	3.51006	Up	--	--	--	--
Csa3G881760.1	2.06939	11.0791	2.42057	Up	cmo:103503761	GO:0006468 protein phosphorylation	GO:0004672 protein kinase activity | GO:0005524 ATP binding	GO:0016021 integral component of membrane
Csa5G640520.1	21.3383	0.710135	-4.90921	Down	--	--	--	--
Csa2G354080.1	1.88427	7.30168	1.95422	Up	--	GO:0008283 cell proliferation	GO:0008083 growth factor activity	GO:0005576 extracellular region
Csa3G894460.1	88.7978	11.0203	-3.01037	Down	--	--	--	--
Csa2G346600.1	19.9221	6.7375	-1.56408	Down	pper:PRUPE_ppa018016mg	GO:0045454 cell redox homeostasis | GO:0006662 glycerol ether metabolic process | GO:0055114 oxidation-reduction process	GO:0015035 protein disulfide oxidoreductase activity	GO:0005623 cell
Csa3G124870.1	8.88206	0.435566	-4.34993	Down	csv:101209501	GO:0006355 regulation of transcription, DNA-templated	GO:0003700 transcription factor activity, sequence-specific DNA binding	GO:0005634 nucleus
MSTRG.844	26.0259	11.7158	-1.15149	Down
MSTRG.8489	0.210191	10.1422	4.22188	Up
Csa6G111930.1	11.8361	4.26664	-1.47202	Down	smo:SELMODRAFT_423923	--	--	--
Csa3G134570.1	7.52103	15.4582	1.03937	Up	--	--	--	--
Csa3G150820.1	9.5802	20.8929	1.12489	Up	csv:101215570	GO:0019511 peptidyl-proline hydroxylation | GO:0055114 oxidation-reduction process	GO:0031418 L-ascorbic acid binding | GO:0005506 iron ion binding | GO:0004656 procollagen-proline 4-dioxygenase activity	GO:0016021 integral component of membrane
Csa2G000790.1	31.4009	2.30162	-3.77008	Down	--	--	--	--
Csa6G522680.1	3126.26	676.935	-2.20735	Down	csv:101221671	GO:0009765 photosynthesis, light harvesting | GO:0018298 protein-chromophore linkage	GO:0046872 metal ion binding | GO:0016168 chlorophyll binding	GO:0009523 photosystem II | GO:0016021 integral component of membrane | GO:0009522 photosystem I | GO:0009535 chloroplast thylakoid membrane
Csa3G822190.1	27.962	9.2187	-1.60083	Down	csv:101222218	GO:0045454 cell redox homeostasis | GO:0055114 oxidation-reduction process	GO:0009055 electron carrier activity | GO:0015035 protein disulfide oxidoreductase activity	GO:0005623 cell
Csa5G098980.1	6.98455	2.13318	-1.71116	Down	cme:CYME_CMN286C	GO:1902600 hydrogen ion transmembrane transport	GO:0015299 solute:proton antiporter activity	GO:0016021 integral component of membrane
Csa2G034570.1	10.4725	2.39019	-2.1314	Down	--	--	--	--
MSTRG.6731	5.26442	13.399	1.34778	Up
Csa3G076560.1	2.44383	10.372	2.08548	Up	--	--	--	--
Csa7G211090.1	3.88036	21.0209	2.43756	Up	csv:101204450	--	--	--
Csa2G271490.1	4.42838	11.3118	1.35298	Up	--	--	--	--
Csa3G848880.1	101.474	35.6456	-1.50931	Down	gra:105773256	--	--	--
Csa1G575060.1	4.92786	0.151455	-3.95331	Down	--	--	--	--
Csa5G622450.1	32.6776	4.92322	-2.73063	Down	csv:101206690	--	--	--
Csa3G610810.1	19.5642	2.03723	-3.26354	Down	mdm:103412190	GO:0006468 protein phosphorylation	GO:0005524 ATP binding | GO:0004674 protein serine/threonine kinase activity	GO:0016021 integral component of membrane
Csa6G008840.1	11.4031	3.54916	-1.68387	Down	--	--	--	--
Csa4G280600.1	1.15382	12.1947	3.40176	Up	--	--	--	GO:0016021 integral component of membrane
Csa3G444580.1	11.8167	3.17089	-1.89786	Down	--	--	--	GO:0016021 integral component of membrane
Csa4G285730.1	16.5145	1039.03	5.97536	Up	csv:101212957	GO:0098869 cellular oxidant detoxification | GO:0006979 response to oxidative stress | GO:0042744 hydrogen peroxide catabolic process | GO:0055114 oxidation-reduction process	GO:0046872 metal ion binding | GO:0020037 heme binding | GO:0004601 peroxidase activity	GO:0005576 extracellular region
MSTRG.8463	17.1387	7.58634	-1.17578	Down
Csa3G734890.1	1.1403	10.8982	3.2566	Up	--	--	--	--
Csa4G290150.1	2.48159	9.50416	1.9373	Up	vvi:100244923	GO:0006468 protein phosphorylation	GO:0005524 ATP binding | GO:0004674 protein serine/threonine kinase activity	GO:0016021 integral component of membrane
MSTRG.7957	12.5203	44.8742	1.84162	Up
Csa2G258820.1	254.656	82.8134	-1.62062	Down	csv:101212166	GO:0009733 response to auxin	--	--
MSTRG.3869	1.01758	9.60145	3.23811	Up
Csa6G076830.1	0.724664	98.1094	7.08094	Up	sly:101247547	--	GO:0005509 calcium ion binding	--
Csa3G610790.1	59.2403	29.4239	-1.00959	Down	ats:F775_00319	GO:0055114 oxidation-reduction process	GO:0047568 3-oxo-5-beta-steroid 4-dehydrogenase activity | GO:0050662 coenzyme binding	--
Csa5G647500.1	15.8818	2.99417	-2.40714	Down	csv:101221696	--	--	--
Csa4G179170.1	50.8578	111.691	1.13497	Up	csv:101216102	GO:0006457 protein folding	GO:0005524 ATP binding | GO:0051082 unfolded protein binding	--
Csa1G696460.1	29.8115	9.28725	-1.68255	Down	spen:107023831	GO:0055085 transmembrane transport	GO:0022891 substrate-specific transmembrane transporter activity	GO:0016021 integral component of membrane
MSTRG.9632	2.20854	8.75548	1.98709	Up
Csa6G017050.1	7356.7	2355.66	-1.64293	Down	--	--	--	--
Csa5G209480.1	5.26347	0.842939	-2.64252	Down	csv:101208170	GO:0006470 protein dephosphorylation	GO:0046872 metal ion binding | GO:0004722 protein serine/threonine phosphatase activity	--
Csa2G000360.1	16.4811	5.05894	-1.7039	Down	csv:101213753	GO:0016117 carotenoid biosynthetic process | GO:0055114 oxidation-reduction process	GO:0016705 oxidoreductase activity, acting on paired donors, with incorporation or reduction of molecular oxygen	GO:0016021 integral component of membrane
Csa5G215130.1	58.4866	358.327	2.6151	Up	csv:101221012	GO:0006879 cellular iron ion homeostasis | GO:0006826 iron ion transport | GO:0055114 oxidation-reduction process	GO:0008199 ferric iron binding | GO:0004322 ferroxidase activity	GO:0005623 cell
Csa1G495290.1	14.7653	2.19806	-2.74791	Down	csv:101206252	GO:0007018 microtubule-based movement | GO:0008152 metabolic process	GO:0008017 microtubule binding | GO:0008574 ATP-dependent microtubule motor activity, plus-end-directed | GO:0005524 ATP binding	GO:0005871 kinesin complex | GO:0005874 microtubule
Csa3G889940.1	14.0523	6.45022	-1.12339	Down	tcc:TCM_034840	--	GO:0003676 nucleic acid binding | GO:0000166 nucleotide binding	--
Csa2G213970.1	15.7484	5.38123	-1.54919	Down	--	GO:0044237 cellular metabolic process	--	GO:0016021 integral component of membrane
Csa6G362410.1	14.2492	5.08693	-1.48601	Down	csv:101210772	--	--	GO:0016020 membrane
Csa3G826690.1	20.479	72.9466	1.8327	Up	csv:101204730	--	GO:0003677 DNA binding	--
Csa1G470240.1	4.21891	28.5326	2.75767	Up	--	--	--	--
Csa6G139760.1	45.2969	18.4243	-1.2978	Down	thj:104824765	GO:0006468 protein phosphorylation	GO:0005524 ATP binding | GO:0004674 protein serine/threonine kinase activity	GO:0016021 integral component of membrane
Csa1G605740.1	1.53709	12.6682	3.04293	Up	csv:101220620	GO:0006468 protein phosphorylation	GO:0005524 ATP binding | GO:0004674 protein serine/threonine kinase activity	GO:0016021 integral component of membrane
Csa6G490870.1	6.39413	36.5205	2.51389	Up	csv:101216801	GO:0034976 response to endoplasmic reticulum stress | GO:0009628 response to abiotic stimulus | GO:0001101 response to acid chemical | GO:0006355 regulation of transcription, DNA-templated | GO:1901700 response to oxygen-containing compound | GO:0007165 signal transduction | GO:0010033 response to organic substance	GO:0043565 sequence-specific DNA binding | GO:0003700 transcription factor activity, sequence-specific DNA binding	GO:0005634 nucleus
Csa1G435750.1	320.015	36.7486	-3.12238	Down	csv:101204247	GO:0055114 oxidation-reduction process	GO:0004739 pyruvate dehydrogenase (acetyl-transferring) activity	--
Csa4G326550.1	22.8463	2.76097	-3.04871	Down	csv:101210304	GO:0008152 metabolic process	GO:0030170 pyridoxal phosphate binding | GO:0008453 alanine-glyoxylate transaminase activity | GO:0042802 identical protein binding	GO:0005739 mitochondrion
Csa4G005540.1	31.7764	121.146	1.93072	Up	rcu:8276560	GO:0006952 defense response	--	--
Csa1G574880.1	11.4203	3.82253	-1.579	Down	csv:101220173	GO:0006470 protein dephosphorylation	GO:0046872 metal ion binding | GO:0004722 protein serine/threonine phosphatase activity	--
Csa4G097630.1	9.46428	20.9379	1.14555	Up	csv:101219465	GO:0061615 glycolytic process through fructose-6-phosphate | GO:0006002 fructose 6-phosphate metabolic process	GO:0046872 metal ion binding | GO:0003872 6-phosphofructokinase activity | GO:0005524 ATP binding	GO:0005737 cytoplasm
Csa3G002890.1	4.39706	21.0236	2.2574	Up	csv:101214172	GO:0008152 metabolic process	GO:0016829 lyase activity | GO:0030170 pyridoxal phosphate binding	--
Csa6G011700.1	3.8464	13.1388	1.77226	Up	pda:103722329	--	--	--
Csa1G660200.1	2.10024	459.622	7.77375	Up	ath:AT2G01630	GO:0005975 carbohydrate metabolic process	GO:0004553 hydrolase activity, hydrolyzing O-glycosyl compounds	--
Csa7G312430.1	5.6224	19.7662	1.81377	Up	--	--	--	--
Csa3G126230.1	46.9739	116.624	1.31193	Up	csv:101215568	GO:0009423 chorismate biosynthetic process | GO:0009073 aromatic amino acid family biosynthetic process	GO:0003866 3-phosphoshikimate 1-carboxyvinyltransferase activity	--
Csa4G625560.2	6.16816	0.437827	-3.81641	Down	ppp:PHYPADRAFT_79539	--	--	--
Csa7G047360.1	11.1642	26.5238	1.24841	Up	gra:105795008	--	--	--
Csa2G418950.1	21.1046	7.40392	-1.5112	Down	csv:101215243	GO:0016192 vesicle-mediated transport | GO:0015824 proline transport | GO:0007264 small GTPase mediated signal transduction | GO:0015031 protein transport	GO:0005525 GTP binding	GO:0005622 intracellular | GO:0090404 pollen tube tip
Csa5G222990.1	12.3359	2.51221	-2.29584	Down	bna:106411760	GO:0006468 protein phosphorylation | GO:0005982 starch metabolic process | GO:0010075 regulation of meristem growth | GO:0009926 auxin polar transport | GO:0008361 regulation of cell size | GO:0010015 root morphogenesis | GO:0008356 asymmetric cell division | GO:0048653 anther development | GO:0009664 plant-type cell wall organization | GO:0009832 plant-type cell wall biogenesis | GO:0000272 poly…	GO:0004672 protein kinase activity | GO:0005524 ATP binding	GO:0016021 integral component of membrane
Csa1G013250.1	0.399717	20.0021	5.64503	Up	csv:101217969	GO:0098869 cellular oxidant detoxification | GO:0055114 oxidation-reduction process	GO:0050664 oxidoreductase activity, acting on NAD(P)H, oxygen as acceptor | GO:0004601 peroxidase activity | GO:0005509 calcium ion binding	GO:0016021 integral component of membrane
Csa6G141410.1	8.6641	2.45197	-1.82111	Down	tcc:TCM_029952	--	--	GO:0016021 integral component of membrane
Csa5G610520.1	10.5903	2.31007	-2.19674	Down	--	--	--	--
Csa7G058620.1	106.041	7.31561	-3.8575	Down	csv:101216143	GO:0031222 arabinan catabolic process | GO:0045493 xylan catabolic process	GO:0009044 xylan 1,4-beta-xylosidase activity | GO:0046556 alpha-L-arabinofuranosidase activity	GO:0009505 plant-type cell wall
Csa2G382700.1	15.2135	2.63954	-2.52699	Down	thj:104811869	--	GO:0009055 electron carrier activity	--
MSTRG.14206	142.966	20.0056	-2.83719	Down
Csa7G267900.1	79.5871	21.2522	-1.90492	Down	csv:101206477	--	--	--
Csa6G429100.2	47.3227	23.2812	-1.02337	Down	csv:101203798	GO:0008152 metabolic process	GO:0004419 hydroxymethylglutaryl-CoA lyase activity	--
Csa3G784390.3	19.0073	2.88102	-2.7219	Down	vcn:VOLCADRAFT_73319	GO:0055085 transmembrane transport | GO:0008152 metabolic process	GO:0042626 ATPase activity, coupled to transmembrane movement of substances | GO:0005524 ATP binding	GO:0005886 plasma membrane | GO:0016021 integral component of membrane
Csa2G350420.1	5.48372	26.6573	2.2813	Up	--	--	--	GO:0016021 integral component of membrane
Csa4G648520.1	36.8098	2.48183	-3.89062	Down	csv:101214398	GO:0048281 inflorescence morphogenesis | GO:0010103 stomatal complex morphogenesis | GO:0010148 transpiration | GO:0009944 polarity specification of adaxial/abaxial axis | GO:0001558 regulation of cell growth | GO:0009664 plant-type cell wall organization | GO:0010075 regulation of meristem growth | GO:0030155 regulation of cell adhesion | GO:0050832 defense response to fungus | GO:0042742 defens…	GO:0019199 transmembrane receptor protein kinase activity | GO:0032440 2-alkenal reductase [NAD(P)] activity | GO:0004674 protein serine/threonine kinase activity | GO:0005524 ATP binding	GO:0016021 integral component of membrane | GO:0005739 mitochondrion
Csa1G024280.1	5.04296	0.703656	-2.53465	Down	--	--	--	GO:0016021 integral component of membrane
Csa4G011770.1	5.5998	70.547	3.65514	Up	bna:106383523	GO:0006355 regulation of transcription, DNA-templated	GO:0003677 DNA binding	GO:0005634 nucleus
Csa4G165920.1	218.087	57.7821	-1.91621	Down	csv:101213619	GO:0015995 chlorophyll biosynthetic process	GO:0016851 magnesium chelatase activity	--
Csa3G895830.1	0.483537	11.3406	4.55173	Up	--	--	--	--
MSTRG.9267	1.76289	7.10455	2.0108	Up
Csa2G248700.1	9.45705	2.25393	-2.06895	Down	csv:101208904	GO:0019252 starch biosynthetic process | GO:0005978 glycogen biosynthetic process	GO:0005524 ATP binding | GO:0008878 glucose-1-phosphate adenylyltransferase activity	GO:0009507 chloroplast
Csa4G036590.1	121.889	29.5901	-2.04238	Down	csv:101208662	GO:0008152 metabolic process	GO:0030170 pyridoxal phosphate binding | GO:0008483 transaminase activity	--
Csa3G151430.1	14.8561	6.65138	-1.15933	Down	cic:CICLE_v10001261mg	GO:0061512 protein localization to cilium	GO:0035091 phosphatidylinositol binding	GO:0005929 cilium
Csa3G119240.1	0.935261	14.1087	3.91508	Up	csv:101204509	GO:0006355 regulation of transcription, DNA-templated	GO:0043565 sequence-specific DNA binding | GO:0003700 transcription factor activity, sequence-specific DNA binding	GO:0005634 nucleus
Csa6G525640.2	19.7793	4.45691	-2.14987	Down	csv:101203123	GO:0006633 fatty acid biosynthetic process | GO:0055114 oxidation-reduction process	GO:0045735 nutrient reservoir activity | GO:0030145 manganese ion binding | GO:0016491 oxidoreductase activity | GO:0005506 iron ion binding	GO:0016021 integral component of membrane | GO:0005576 extracellular region
Csa1G075600.1	49.9946	21.5138	-1.21651	Down	mdm:103408932	GO:0048653 anther development | GO:0009825 multidimensional cell growth | GO:0009664 plant-type cell wall organization | GO:0010075 regulation of meristem growth | GO:0007389 pattern specification process | GO:0043481 anthocyanin accumulation in tissues in response to UV light | GO:0048767 root hair elongation | GO:0007020 microtubule nucleation | GO:0008361 regulation of cell size | GO:0006468 p…	GO:0004674 protein serine/threonine kinase activity | GO:0005524 ATP binding	GO:0016021 integral component of membrane
Csa1G064700.1	35.1865	4.22485	-3.05805	Down	csv:101219526	GO:0071555 cell wall organization | GO:0010411 xyloglucan metabolic process | GO:0042546 cell wall biogenesis	GO:0016762 xyloglucan:xyloglucosyl transferase activity | GO:0004553 hydrolase activity, hydrolyzing O-glycosyl compounds	GO:0005618 cell wall | GO:0048046 apoplast
Csa6G012800.1	0.074949	5.33757	4.4654	Up	csv:101221757	--	--	--
Csa7G374580.1	16.8135	8.33979	-1.01153	Down	csv:101217226	--	--	--
Csa4G056820.1	3221.75	1396.41	-1.20612	Down	cmo:103504414	GO:0022904 respiratory electron transport chain | GO:0015979 photosynthesis	GO:0016491 oxidoreductase activity | GO:0005506 iron ion binding | GO:0020037 heme binding | GO:0045158 electron transporter, transferring electrons within cytochrome b6/f complex of photosystem II activity	GO:0016021 integral component of membrane | GO:0009535 chloroplast thylakoid membrane
MSTRG.16895	1679.79	546.739	-1.61936	Down
Csa5G523090.1	11.485	0.0748213	-5.57166	Down	--	--	--	GO:0016021 integral component of membrane | GO:0012511 monolayer-surrounded lipid storage body
Csa6G006890.1	6.07956	13.8499	1.18784	Up	tcc:TCM_030354	--	--	--
Csa5G152820.1	0.245852	4.19781	4.09378	Up	csv:101214325	GO:0006633 fatty acid biosynthetic process | GO:0055114 oxidation-reduction process	GO:0016491 oxidoreductase activity | GO:0005506 iron ion binding	GO:0016021 integral component of membrane
Csa1G575090.1	40.9998	8.05915	-2.34692	Down	pper:PRUPE_ppa024854mg	--	--	--
Csa6G113600.1	7.77507	0.354862	-3.89804	Down	--	--	--	--
MSTRG.11779	36.2356	10.6279	-1.76955	Down
Csa1G046260.1	9.38022	1.44747	-2.69609	Down	thj:104813337	--	--	--
Csa3G684670.1	2.7987	9.9286	1.82684	Up	--	--	--	GO:0016021 integral component of membrane
Csa2G351520.1	19.1582	7.85065	-1.28708	Down	--	--	--	--
Csa3G826700.1	1.14218	12.5595	3.45892	Up	--	GO:0006412 translation	GO:0003735 structural constituent of ribosome	GO:0005840 ribosome | GO:0016021 integral component of membrane
Csa2G234530.1	1.4073	6.0588	2.1061	Up	egu:105060863	GO:0008152 metabolic process	GO:0016787 hydrolase activity	--
Csa4G312830.1	12.725	3.95101	-1.68737	Down	csv:101211199	--	--	--
Csa7G432480.1	4.63784	11.6968	1.33459	Up	mdm:103419981	--	--	--
Csa1G038350.1	19.9714	8.88369	-1.16871	Down	csv:101219153	GO:0042546 cell wall biogenesis | GO:0036065 fucosylation	GO:0008107 galactoside 2-alpha-L-fucosyltransferase activity	GO:0016021 integral component of membrane
Csa5G517090.1	300.251	92.4866	-1.69885	Down	csv:101213758	GO:0055114 oxidation-reduction process | GO:0006629 lipid metabolic process	GO:0016627 oxidoreductase activity, acting on the CH-CH group of donors	GO:0016021 integral component of membrane | GO:0005737 cytoplasm
Csa6G439930.1	694.558	123.252	-2.49448	Down	--	--	--	--
Csa6G490940.1	24.0582	7.57716	-1.6668	Down	adu:107480219	GO:0006629 lipid metabolic process	GO:0016787 hydrolase activity	GO:0016021 integral component of membrane
Csa2G178720.1	1.30019	24.6324	4.24377	Up	cmo:103483603	--	GO:0008270 zinc ion binding	GO:0016021 integral component of membrane
Csa5G644580.1	3.9486	78.1966	4.30769	Up	csv:101215037	--	--	--
MSTRG.14047	12.2283	1.67967	-2.86397	Down
Csa2G369200.1	57.8793	13.441	-2.10641	Down	vvi:100259155	--	GO:0046983 protein dimerization activity	--
Csa3G122660.1	6.40386	16.3616	1.3533	Up	--	--	--	--
Csa4G004980.1	52.8476	131.04	1.31009	Up	--	--	--	GO:0016020 membrane
Csa5G517790.1	0.179815	4.61348	4.68127	Up	--	--	--	GO:0016021 integral component of membrane
Csa6G188150.1	123.474	29.7146	-2.05497	Down	--	--	--	--
Csa1G045560.1	20.1067	4.15688	-2.2741	Down	--	--	--	GO:0016021 integral component of membrane
Csa1G009820.1	6.54935	0.816334	-3.00412	Down	pmum:103338493	GO:0009664 plant-type cell wall organization	--	GO:0005576 extracellular region | GO:0016020 membrane | GO:0005618 cell wall
Csa2G258630.1	57.2074	4.04004	-3.82376	Down	cmo:103497507	GO:0009733 response to auxin	--	--
Csa5G168930.1	0.647995	6.91229	3.41511	Up	--	GO:0006468 protein phosphorylation	GO:0004672 protein kinase activity | GO:0005524 ATP binding	GO:0016021 integral component of membrane
Csa1G056970.3	8.18822	28.9377	1.82133	Up	csv:101218785	GO:0006508 proteolysis	GO:0016813 hydrolase activity, acting on carbon-nitrogen (but not peptide) bonds, in linear amidines | GO:0008237 metallopeptidase activity	--
Csa5G167220.1	2.74562	70.9657	4.69192	Up	csv:101215530	GO:0098869 cellular oxidant detoxification | GO:0006979 response to oxidative stress | GO:0042744 hydrogen peroxide catabolic process | GO:0055114 oxidation-reduction process	GO:0046872 metal ion binding | GO:0020037 heme binding | GO:0004601 peroxidase activity	GO:0005576 extracellular region
MSTRG.7144	18.2257	1.95722	-3.2191	Down
Csa5G487700.1	36.914	17.9879	-1.03714	Down	--	--	--	--
Csa7G378520.1	22.0568	0.113989	-7.59618	Down	csv:101218948	--	--	--
Csa3G828430.1	1.74936	12.4777	2.83445	Up	cmo:103487032	--	GO:0005524 ATP binding	GO:0016021 integral component of membrane
Csa2G138750.1	2.50712	28.5943	3.51162	Up	pxb:103927232	GO:0006468 protein phosphorylation	GO:0005524 ATP binding | GO:0004674 protein serine/threonine kinase activity	--
Csa5G381830.1	165.739	57.913	-1.51696	Down	csv:101219715	GO:0006412 translation	GO:0003735 structural constituent of ribosome | GO:0003723 RNA binding	GO:0005840 ribosome
MSTRG.13191	143.751	37.0073	-1.95769	Down
Csa5G515060.1	16.3275	40.6624	1.31639	Up	cit:102617797	GO:0035556 intracellular signal transduction | GO:0055114 oxidation-reduction process	GO:0047134 protein-disulfide reductase activity | GO:0008270 zinc ion binding	GO:0005622 intracellular | GO:0016021 integral component of membrane
MSTRG.4188	182.404	62.0567	-1.55548	Down
Csa6G538800.1	307.892	94.5443	-1.70336	Down	csv:101219296	GO:0006541 glutamine metabolic process | GO:0044210 'de novo' CTP biosynthetic process	GO:0003883 CTP synthase activity | GO:0005524 ATP binding	--
Csa6G488370.1	3.19393	10.0319	1.65119	Up	--	--	--	--
[truncated: 1,428 more rows]

## Sheet: YL14-VS-YL19
GeneID	Means-YL14	Means-YL19	log2FC(YL19/YL14)	Up-Down-Regulation(YL19/YL14)	KEGG-ID	GO-BP	GO-CC	GO-MF
[truncated: 1,006 more rows]

[truncated: 1 more sheets: YL19-VS-OL19]
