# Supplementary material for: Integrated Metabolome and Transcriptome Analysis Unveils Novel Pathway Involved in the Formation of Yellow Peel in Cucumber
Source: Int J Mol Sci. 2021 Feb 2;22(3):1494. doi: 10.3390/ijms22031494 (PMC7867363; doi:10.3390/ijms22031494)
Supplement: Supplementary file 1 [file ijms-22-01494-s001.zip › ijms-1074512-proof done sup/Table S3. Enrichment results of differential gene pathway.xls]

## Sheet: OL14-VS-OL19
YL14-VS-YL19
Pathway	DEGs annotation in term	Genes annotation in term	Pvalue	FDR	Pathway ID
Photosynthesis	33	68	2.2e-16	2.42e-14	ko00195
Photosynthesis - antenna proteins	15	19	2.222e-13	1.2221e-11	ko00196
Metabolic pathways	216	3620	9.661e-13	3.54237e-11	ko01100
Porphyrin and chlorophyll metabolism	24	130	1.781e-09	4.89775e-08	ko00860
Biosynthesis of secondary metabolites	127	2020	1.452e-08	3.1944e-07	ko01110
Carbon metabolism	39	398	2.571e-07	4.7135e-06	ko01200
Phenylpropanoid biosynthesis	31	309	2.822e-06	4.25563e-05	ko00940
Carbon fixation in photosynthetic organisms	18	121	3.095e-06	4.25563e-05	ko00710
Ribosome	36	470	0.0001078	0.00131756	ko03010
Cyanoamino acid metabolism	16	138	0.0001627	0.0017897	ko00460
Glutathione metabolism	14	119	0.0003585	0.003585	ko00480
Alanine, aspartate and glutamate metabolism	10	74	0.0009421	0.00863592	ko00250
Nitrogen metabolism	8	55	0.001977	0.0167285	ko00910
Fatty acid biosynthesis	8	67	0.005891	0.0462864	ko00061
OL14-VS-OL19
Pathway	DEGs annotation in term	Genes annotation in term	Pvalue	FDR	Pathway ID
Phenylpropanoid biosynthesis	44	309	4.16e-12	4.7008e-10	ko00940
Photosynthesis - antenna proteins	11	19	6.37e-09	3.59905e-07	ko00196
Photosynthesis	17	68	1.737e-08	6.5427e-07	ko00195
Biosynthesis of secondary metabolites	127	2020	1.966e-07	5.55395e-06	ko01110
Plant-pathogen interaction	37	374	1.209e-06	2.73234e-05	ko04626
MAPK signaling pathway - plant	37	390	2.981e-06	5.61422e-05	ko04016
Phenylalanine metabolism	15	88	8.027e-06	0.000129579	ko00360
Plant hormone signal transduction	49	624	1.096e-05	0.00015481	ko04075
Metabolic pathways	189	3620	2.603e-05	0.000326821	ko01100
Cutin, suberine and wax biosynthesis	10	60	0.0003029	0.00342277	ko00073
Flavonoid biosynthesis	13	101	0.0004	0.00410909	ko00941
YL14-VS-OL14
Pathway	DEGs annotation in term	Genes annotation in term	Pvalue	FDR	Pathway ID
Photosynthesis	41	68	6.021e-13	7.88751e-11	ko00195
Metabolic pathways	585	3620	4.579e-10	2.99924e-08	ko01100
Biosynthesis of secondary metabolites	350	2020	9.08e-09	3.96493e-07	ko01110
Phenylpropanoid biosynthesis	75	309	1.072e-06	3.24094e-05	ko00940
Photosynthesis - antenna proteins	15	19	1.237e-06	3.24094e-05	ko00196
Fatty acid biosynthesis	25	67	1.869e-05	0.000408065	ko00061
Plant hormone signal transduction	118	624	5.25e-05	0.0009825	ko04075
Porphyrin and chlorophyll metabolism	34	130	0.0002843	0.00465541	ko00860
Glutathione metabolism	31	119	0.0005452	0.00793569	ko00480
Fatty acid metabolism	28	107	0.0009305	0.0121896	ko01212
MAPK signaling pathway - plant	74	390	0.001142	0.0136002	ko04016
Carbon metabolism	75	398	0.001249	0.0136349	ko01200
Cyanoamino acid metabolism	32	138	0.002285	0.0230258	ko00460
Plant-pathogen interaction	69	374	0.003	0.0280714	ko04626
Linoleic acid metabolism	19	70	0.004142	0.0361735	ko00591
Cutin, suberine and wax biosynthesis	17	60	0.004535	0.0371303	ko00073
Flavonoid biosynthesis	24	101	0.005868	0.0452181	ko00941
YL19-VS-OL19
Pathway	DEGs annotation in term	Genes annotation in term	Pvalue	FDR	Pathway ID
Glycine, serine and threonine metabolism	1	114	6.021e-13	7.88751e-11	ko00260
Cysteine and methionine metabolism	2	146	1.237e-06	3.24094e-05	ko00270
Fatty acid biosynthesis	1	67	1.869e-05	0.000408065	ko00061
Plant hormone signal transduction	18	624	0.0002843	0.00465541	ko04075
Nicotinate and nicotinamide metabolism	2	46	0.0005452	0.00793569	ko00760
Thiamine metabolism	1	37	0.002285	0.0230258	ko00730
Aminoacyl-tRNA biosynthesis	4	170	0.004142	0.0361735	ko00970
Photosynthesis - antenna proteins	14	19	0.004535	0.0371303	ko00196
Pyruvate metabolism	3	125	0.008164	0.0594158	ko00620
Benzoxazinoid biosynthesis	1	10	0.01295	0.0892868	ko00402
Pentose phosphate pathway	1	96	0.01984	0.122902	ko00030
