# Supplementary material for: Integrated Metabolome and Transcriptome Analysis Unveils Novel Pathway Involved in the Formation of Yellow Peel in Cucumber
Source: Int J Mol Sci. 2021 Feb 2;22(3):1494. doi: 10.3390/ijms22031494 (PMC7867363; doi:10.3390/ijms22031494)
Supplement: Supplementary file 1 [file ijms-22-01494-s001.zip › ijms-1074512-proof done sup/Table S6. The gene-specific primers.xlsx]

## Sheet: Sheet1
Gene	Primer name	Primer sequence
Csa6G147460	Csa6G147460-rtF	GACGGGTGTTGGATCTGGTT
	Csa6G147460-rtR	ACTCAGGCTTCCCTTGCATC
Csa5G154230	Csa5G154230-rtF	GATCAACGAAGCGGATGTGC
	Csa5G154230-rtR	ACGAATCGGCGTTGGATCTT
Csa7G431440	Csa7G431440-rtF	AAATCCACGACGCCTTGACT
	Csa7G431440-rtR	TATGAGCACCACGGACCAAC
Csa7G073660	Csa7G073660-rtF	TATTCGCTTCTGGCTACGGC
	Csa7G073660-rtR	ACGCCCGCTTTTTCAATCAC
Csa3G600020	Csa3G600020-rtF	AGGCGTTGTTTGGAGATGGT
	Csa3G600020-rtR	TCAAATGTCCGTCGATCGCT
Csa4G112650	Csa4G112650-rtF	TGTCAATCCCATTCCCAACTCAT
	Csa4G112650-rtR	GGCCTTATCATTCACCTTTGCTC
Csa6G011720	Csa6G011720-rtF	TGTGACGATCGGCCAGAACT
	Csa6G011720-rtR	GCTTTTAATGCGACCACCAACA
Csa6G139770	Csa6G139770-rtF	GAAAGCAGTCAAAAACAGCCCTT
	Csa6G139770-rtR	TGGTTGTGTTTGCCTTCATATGTT
Csa3G816030	Csa3G816030-rtF	GGTGAGAATTCTATAGCCGCCG
	Csa3G816030-rtR	CCCCACGAATTCACACTCTTCAT
Csa1G046820	Csa1G046820-rtF	AGTTTTGGATTCAATTCGGTGCC
	Csa1G046820-rtR	TAGTTGCTGATATTCGAACCCGA
CsActin	CsActin-F	GTTACGCCCTCCCTCATGCCATTC
	CsActin-R	TCCCGTTCGGCAGTGGTGGT
