# Supplementary material for: Integrated Metabolome and Transcriptome Analysis Unveils Novel Pathway Involved in the Formation of Yellow Peel in Cucumber
Source: Int J Mol Sci. 2021 Feb 2;22(3):1494. doi: 10.3390/ijms22031494 (PMC7867363; doi:10.3390/ijms22031494)
Supplement: Supplementary file 1 [file ijms-22-01494-s001.zip › ijms-1074512-proof done sup/Table S7. The qPCR data collection results.xlsx]

## Sheet: Sheet1
Sample	Detector	Fold	Max.	Min.
YL14	Csa6G011720	0.037459	0.00197106	0.00208053
	Csa6G139770	0.00276881	0.000205948	0.000222498
	Csa3G816030	0.547889	0.02741	0.0288534
	Csa1G046820	0.217664	0.0439284	0.0550356
	Csa6G147460	0.115641	0.000563216	0.000560486
	Csa4G112650	0.00202632	0.000357394	0.000433929
	Csa7G431440	0.105965	0.0444165	0.0312977
	Csa5G154230	0.752521	0.0307923	0.0295819
	Csa3G600020	0.316303	0.0135228	0.0129683
	Csa7G073660	0.313401	0.0452433	0.0395358
YL19	Csa6G011720	0.0326311	0.0041283	0.00472624
	Csa6G139770	0.000882021	9.72871e-05	0.000109348
	Csa3G816030	0.494441	0.0478818	0.0530159
	Csa1G046820	0.211027	0.0188443	0.0206921
	Csa6G147460	0.152831	0.000193696	0.000193451
	Csa4G112650	0.0026352	0.000887283	0.00133769
	Csa7G431440	0.0211467	0.00184013	0.00169283
	Csa5G154230	0.535368	0.00263524	0.00262233
	Csa3G600020	0.298654	0.0188396	0.0177217
	Csa7G073660	0.217338	0.026939	0.0239681
OL14	Csa6G011720	0.0658164	0.0127831	0.0158643
	Csa6G139770	0.0398742	0.000395985	0.000399956
	Csa3G816030	0.0284593	7.36866e-05	7.38779e-05
	Csa1G046820	0.00223983	0.000320258	0.000373689
	Csa6G147460	0.765295	0.0173722	0.0169866
	Csa4G112650	0.00399975	0.000299271	0.000323474
	Csa7G431440	0.550018	0.0109335	0.0107204
	Csa5G154230	1.18468	0.00634852	0.00631468
	Csa3G600020	0.779371	0.0100362	0.00990865
	Csa7G073660	1.04345	0.0515887	0.0491583
OL19	Csa6G011720	0.0416141	0.000324626	0.000327178
	Csa6G139770	0.0131332	0.00313883	0.00412462
	Csa3G816030	0.0972259	0.0149102	0.017611
	Csa1G046820	0.0102121	0.000904515	0.000992416
	Csa6G147460	0.0512362	0.001082	0.00105962
	Csa4G112650	0.0032833	0.000205647	0.000219388
	Csa7G431440	0.0344159	0.00212509	0.00200151
	Csa5G154230	0.744185	0.0102203	0.0100819
	Csa3G600020	0.584915	0.00412676	0.00409785
	Csa7G073660	0.415176	0.000909045	0.000907059
